# Supplementary material for: Dynamics of mobile genetic elements of Listeria monocytogenes persisting in ready-to-eat seafood processing plants in France
Source: BMC Genomics. 2020 Feb 6;21:130. doi: 10.1186/s12864-020-6544-x (PMC7006209; doi:10.1186/s12864-020-6544-x)
Supplement: Supplementary file 1 — Additional file 1. List of 94 L. monocytogenes isolates included in the present study, associated metadata and sequence accessions. [file 12864_2020_6544_MOESM1_ESM.xlsx]

## Sheet: Additional file 1
Additional file 1: Listeria monocytogenes isolates included in the present study
	Metadata
Unique Name	Originating plant	Sampling nature	Sampling date	ENA accession
A11-O4-LmUB3PA	B	Environment	1998-09-21	ERS3013734 (SAMEA5206262)
A37-O2-LmUB3PA	B	Environment	1998-10-08	ERS3013735 (SAMEA5206263)
A4-O2-LmUB3PA	B	Environment	1998-09-21	ERS3013736 (SAMEA5206264)
B7200-O2-LmUB3PA	A	Smoked salmon	1999-11-25	ERS3013737 (SAMEA5206265)
B7201-P3-LmUB3PA	A	Smoked salmon	1999-11-25	ERS3013738 (SAMEA5206266)
B7202-O1-LmUB3PA	A	Smoked salmon	1999-11-25	ERS3013739 (SAMEA5206267)
B7678-P1-LmUB3PA	A	Environment	1999-12-09	ERS3013740 (SAMEA5206268)
B7681-P1-LmUB3PA	A	Environment	1999-12-09	ERS3013741 (SAMEA5206269)
B7853-P1-LmUB3PA	A	Smoked salmon	1999-11-16	ERS3013742 (SAMEA5206270)
B8006-O1-LmUB3PA	A	Smoked herring	1999-12-28	ERS3013743 (SAMEA5206271)
C1530-O-LmUB3PA	B	Smoked herring	2000-03-19	ERS3013744 (SAMEA5206272)
C154-O1-LmUB3PA	A	Environment	2000-01-10	ERS3013745 (SAMEA5206273)
C3d-LmUB3PA	A	Smoked herring	2000-03-17	ERS3013746 (SAMEA5206274)
C4839-P1-LmUB3PA	B	Smoked salmon	2000-10-26	ERS3013747 (SAMEA5206275)
C4925-PS2-LmUB3PA	B	Smoked salmon	2000-11-07	ERS3013748 (SAMEA5206276)
C5068-PT1-LmUB3PA	A	Smoked herring	2000-11-17	ERS3013749 (SAMEA5206277)
C5086-T1-LmUB3PA	A	Environment	2000-11-20	ERS3013750 (SAMEA5206278)
C5125-O-LmUB3PA	A	Smoked salmon	2000-11-23	ERS3013751 (SAMEA5206279)
C5126-P-LmUB3PA	A	Smoked salmon	2000-11-23	ERS3013752 (SAMEA5206280)
C5128-P-LmUB3PA	A	Smoked salmon	2000-11-23	ERS3013753 (SAMEA5206281)
C5134-BPL1-LmUB3PA	A	Smoked salmon	2000-12-19	ERS3013754 (SAMEA5206282)
C5204-PT-LmUB3PA	A	Smoked salmon	2000-11-30	ERS3013755 (SAMEA5206283)
C5205-BPL1-LmUB3PA	A	Smoked salmon	2000-11-30	ERS3013756 (SAMEA5206284)
C5316-DNT4-LmUB3PA	B	Smoked herring	2001-02-16	ERS3013757 (SAMEA5206285)
C5400-PT-LmUB3PA	B	Smoked salmon	2000-12-19	ERS3013758 (SAMEA5206286)
C62-P3-LmUB3PA	A	Environment	2000-01-04	ERS3013759 (SAMEA5206287)
C943-P-LmUB3PA	A	Environment	2000-02-16	ERS3013760 (SAMEA5206288)
CA2815-P-LmUB3PA	A	Smoked salmon	2000-06-05	ERS3013761 (SAMEA5206289)
CL101-LmUB3PA	B	Environment	2000-05-15	ERS3013762 (SAMEA5206290)
CL122-AS1-LmUB3PA	B	Smoked salmon	2000-05-15	ERS3013763 (SAMEA5206291)
CL218-L1-LmUB3PA	B	Environment	2000-07-11	ERS3013764 (SAMEA5206292)
CL219-L1-LmUB3PA	B	Environment	2000-07-11	ERS3013765 (SAMEA5206293)
CL228-S1-LmUB3PA	B	Environment	2000-07-11	ERS3013766 (SAMEA5206294)
CL229-L1-LmUB3PA	B	Environment	2000-07-11	ERS3013767 (SAMEA5206295)
CL247-P2-LmUB3PA	B	Environment	2000-07-11	ERS3013768 (SAMEA5206296)
CL261-L2-LmUB3PA	B	Environment	2000-07-11	ERS3013769 (SAMEA5206297)
CL265-S1-LmUB3PA	B	Environment	2000-07-11	ERS3013770 (SAMEA5206298)
Cl362-S1-LmUB3PA	B	Environment	2000-09-19	ERS3013771 (SAMEA5206299)
CL363-S1-LmUB3PA	B	Environment	2000-09-19	ERS3013772 (SAMEA5206300)
CL369-S2-LmUB3PA	B	Environment	2000-09-19	ERS3013773 (SAMEA5206301)
CL372-S1-LmUB3PA	B	Environment	2000-09-19	ERS3013774 (SAMEA5206302)
CL373-S3-LmUB3PA	B	Environment	2000-09-19	ERS3013775 (SAMEA5206303)
CL377-S1-LmUB3PA	B	Environment	2000-09-19	ERS3013776 (SAMEA5206304)
CL403-S4-LmUB3PA	B	Environment	2000-09-19	ERS3013777 (SAMEA5206305)
CL414-AS1-LmUB3PA	B	Smoked salmon	2000-09-19	ERS3013778 (SAMEA5206306)
CL424-S1-LmUB3PA	B	Environment	2000-09-27	ERS3013779 (SAMEA5206307)
CL72-P1-LmUB3PA	B	Environment	2000-05-15	ERS3013780 (SAMEA5206308)
CL86-AP2-LmUB3PA	B	Smoked salmon	2000-05-15	ERS3013781 (SAMEA5206309)
CS310-S1-LmUB3PA	A	Environment	2000-08-07	ERS3013782 (SAMEA5206310)
CS311-S481-LmUB3PA	A	Environment	2000-08-07	ERS3013783 (SAMEA5206311)
CS42B-L-LmUB3PA	A	Smoked herring	2000-03-17	ERS3013784 (SAMEA5206312)
CS43C-LmUB3PA	A	Smoked herring	2000-03-17	ERS3013785 (SAMEA5206313)
CS461-S1-LmUB3PA	A	Environment	2000-10-09	ERS3013786 (SAMEA5206314)
CS462-S3-LmUB3PA	A	Environment	2000-10-09	ERS3013787 (SAMEA5206315)
CS488-AS1-LmUB3PA	A	Smoked herring	2000-10-11	ERS3013788 (SAMEA5206316)
CS500-AS1-LmUB3PA	A	Smoked herring	2000-10-11	ERS3013789 (SAMEA5206317)
CS504-CA1-LmUB3PA	A	Smoked herring	2000-10-09	ERS3013790 (SAMEA5206318)
CS536-FS1-LmUB3PA	A	Environment	2000-11-27	ERS3013791 (SAMEA5206319)
CS536-PL1-LmUB3PA	A	Environment	2000-11-27	ERS3013792 (SAMEA5206320)
CS594-BFS1-LmUB3PA	A	Smoked herring	2000-11-27	ERS3013793 (SAMEA5206321)
CS600-CS1-LmUB3PA	A	Smoked herring	2000-11-27	ERS3013794 (SAMEA5206322)
D2518-PS1-LmUB3PA	B	Smoked herring	2001-08-30	ERS3013795 (SAMEA5206323)
D2522-OS2-LmUB3PA	B	Smoked herring	2001-08-30	ERS3013796 (SAMEA5206324)
D3255-PT-LmUB3PA	B	Environment	2001-10-26	ERS3013797 (SAMEA5206325)
D3768-PT-LmUB3PA	B	Smoked salmon	2001-11-27	ERS3013798 (SAMEA5206326)
DS648-A1-LmUB3PA	A	Environment	2001-02-19	ERS3013799 (SAMEA5206327)
DS696-A1-LmUB3PA	A	Environment	2000-10-11	ERS3013800 (SAMEA5206328)
DSS836-CS1-LmUB3PA	B	Smoked herring	2001-04-18	ERS3013801 (SAMEA5206329)
E1924-OT-LmUB3PA	B	Smoked salmon	2002-06-26	ERS3013802 (SAMEA5206330)
E2124-PS-LmUB3PA	B	Smoked herring	2002-07-16	ERS3013803 (SAMEA5206331)
E3422-OT-LmUB3PA	B	Smoked herring	2002-11-21	ERS3013804 (SAMEA5206332)
E3889-LmUB3PA	B	Smoked salmon	2002-12-24	ERS3013805 (SAMEA5206333)
F3804-PS-LmUB3PA	B	Smoked salmon	2003-11-20	ERS3013806 (SAMEA5206334)
F49-OS-LmUB3PA	B	Smoked salmon	2003-01-09	ERS3013807 (SAMEA5206335)
G324-PT-LmUB3PA	B	Smoked salmon	2004-02-09	ERS3013808 (SAMEA5206336)
G429-PS2-LmUB3PA	B	Smoked herring	2004-02-13	ERS3013809 (SAMEA5206337)
K7970-LmUB3PA	C	Shrimp	2008-01-01	ERS3013810 (SAMEA5206338)
K8125-LmUB3PA	C	Environment	2008-01-01	ERS3013811 (SAMEA5206339)
K8510-LmUB3PA	C	Shrimp	2008-01-01	ERS3013812 (SAMEA5206340)
K8642-LmUB3PA	C	Environment	2008-01-01	ERS3013813 (SAMEA5206341)
L1017-LmUB3PA	C	Shrimp	2009-01-01	ERS3013814 (SAMEA5206342)
L7561-LmUB3PA	C	Environment	2009-01-01	ERS3013815 (SAMEA5206343)
L-893-LmUB3PA	C	Environment	2009-01-01	ERS3013816 (SAMEA5206344)
L9562-LmUB3PA	C	Shrimp	2009-01-01	ERS3013817 (SAMEA5206345)
M129-LmUB3PA	C	Shrimp	2010-01-01	ERS3013818 (SAMEA5206346)
M5372-LmUB3PA	C	Shrimp	2010-01-01	ERS3013819 (SAMEA5206347)
M5596-LmUB3PA	C	Environment	2010-01-01	ERS3013820 (SAMEA5206348)
M896-LmUB3PA	C	Environment	2010-01-01	ERS3013821 (SAMEA5206349)
N44-LmUB3PA	C	Shrimp	2011-01-01	ERS3013822 (SAMEA5206350)
N7764-LmUB3PA	C	Environment	2011-01-01	ERS3013823 (SAMEA5206351)
N8001-LmUB3PA	C	Shrimp	2011-01-01	ERS3013824 (SAMEA5206352)
N8038-LmUB3PA	C	Environment	2011-01-01	ERS3013825 (SAMEA5206353)
O116-LmUB3PA	C	Environment	2012-01-01	ERS3013826 (SAMEA5206354)
O228-LmUB3PA	C	Shrimp	2012-01-01	ERS3013827 (SAMEA5206355)
