# Supplementary material for: Dynamics of mobile genetic elements of Listeria monocytogenes persisting in ready-to-eat seafood processing plants in France
Source: BMC Genomics. 2020 Feb 6;21:130. doi: 10.1186/s12864-020-6544-x (PMC7006209; doi:10.1186/s12864-020-6544-x)
Supplement: Supplementary file 3 — Additional file 3. Overview of the genomes, CC, and quality parameters of de novo assembly and read mapping. [file 12864_2020_6544_MOESM3_ESM.xlsx]

## Sheet: Additional file 3
Additional file 3: Overview of the L. monocytogenes genomes, CC, and quality parameters of de novo assembly and read mapping
	ARTwork de novo assembly and annotation					iVARCall2 Mapping
Unique Name	Clonal Complex	Total length (bp)	N50	GC content (%)	Number of genes	Depth_coverage (X)	Depth_sd (X)	Breadth_coverage (%)
A11-O4-LmUB3PA	155	2935271	2929063	37.84	2812	330.06	136.38	94.29
A37-O2-LmUB3PA	101	3005816	3005553	37.78	2823	332.319	135.35	94.8
A4-O2-LmUB3PA	204	2971846	2971846	37.76	2915	269.07	103.5	97.43
B7200-O2-LmUB3PA	121	3125948	3064267	37.8	3045	508.493	198.95	95.44
B7201-P3-LmUB3PA	204	3044060	2969015	37.75	2915	406.4	146.77	97.42
B7202-O1-LmUB3PA	121	3022872	2961318	37.83	3040	396.665	171.41	95.49
B7678-P1-LmUB3PA	204	3060855	2970038	37.76	2916	380.29	134.88	97.42
B7681-P1-LmUB3PA	7	3072012	2961849	37.83	2877	338.377	127.23	95.99
B7853-P1-LmUB3PA	204	3060284	2969228	37.76	2916	310.6	123.87	97.45
B8006-O1-LmUB3PA	7	3033379	3004589	37.83	2880	477.182	199.96	95.99
C1530-O-LmUB3PA	101	3005842	3005357	37.78	2831	517.083	204.22	94.81
C154-O1-LmUB3PA	121	3021954	2959281	37.83	3039	377.82	152.38	95.63
C3d-LmUB3PA	204	3125513	3034696	37.76	2915	346.667	131.28	97.46
C4839-P1-LmUB3PA	101	3005054	3004791	37.78	2823	364.943	143.95	94.81
C4925-PS2-LmUB3PA	155	2927955	2921747	37.85	2814	369.558	154.29	94.27
C5068-PT1-LmUB3PA	204	3368887	2973156	37.42	2915	395.525	142.67	97.45
C5086-T1-LmUB3PA	121	3021424	2959290	37.82	3044	213.9	89.78	95.52
C5125-O-LmUB3PA	121	3021652	2960542	37.83	3043	303.538	126.7	95.61
C5126-P-LmUB3PA	204	3059704	2968887	37.76	2914	370.577	131.21	97.44
C5128-P-LmUB3PA	121	3062798	3001392	37.79	3100	429.707	161.19	95.5
C5134-BPL1-LmUB3PA	121	3020996	2959442	37.82	3038	145.246	72.27	95.53
C5204-PT-LmUB3PA	204	3059495	2968439	37.76	2915	434.224	161.68	97.45
C5205-BPL1-LmUB3PA	121	3124728	3062929	37.8	3043	395.933	154.64	95.58
C5316-DNT4-LmUB3PA	155	2928384	2922176	37.85	2814	568.793	225.86	94.25
C5400-PT-LmUB3PA	155	2935681	2929473	37.8	2813	260.794	114.72	94.31
C62-P3-LmUB3PA	7	3070931	2960768	37.8	2877	249.309	99.85	96.01
C943-P-LmUB3PA	204	3059868	2969051	37.7	2913	294.971	109.33	97.46
CA2815-P-LmUB3PA	121	3025981	2961944	37.83	3046	405.101	155.43	95.53
CL101-LmUB3PA	155	3020098	2922894	37.85	2811	424.378	166.82	94.2
CL122-AS1-LmUB3PA	204	3124140	3033323	37.76	2915	472.777	164.51	97.42
CL218-L1-LmUB3PA	101	3004008	3003500	37.77	2824	332.217	131.41	94.79
CL219-L1-LmUB3PA	101	3004727	3004223	37.78	2815	425.646	165.96	94.76
CL228-S1-LmUB3PA	101	3007858	3007595	37.78	2828	247.564	102.74	94.78
CL229-L1-LmUB3PA	155	3019580	2922555	37.84	2815	451.384	182.43	94.25
CL247-P2-LmUB3PA	101	3005270	3004785	37.78	2827	493.33	190.91	94.79
CL261-L2-LmUB3PA	155	3025940	2928915	37.84	2812	389.176	155.15	94.26
CL265-S1-LmUB3PA	155	3020314	2923289	37.85	2813	523.613	218.72	94.2
Cl362-S1-LmUB3PA	101	3006381	3005561	37.78	2818	416.602	172.05	94.71
CL363-S1-LmUB3PA	155	2940930	2934543	37.86	2813	377.832	161.5	94.19
CL369-S2-LmUB3PA	204	3059770	2968719	37.7	2914	430.125	171.07	97.45
CL372-S1-LmUB3PA	204	3060256	2969200	37.76	2914	336.434	118.63	97.43
CL373-S3-LmUB3PA	101	3005529	3005266	37.78	2817	419.265	158.67	94.73
CL377-S1-LmUB3PA	204	3060253	2969436	37.7	2914	308.723	112.55	97.44
CL403-S4-LmUB3PA	204	3060747	2969930	37.76	2915	440.034	152.76	97.42
CL414-AS1-LmUB3PA	204	3060197	2969380	37.76	2915	334.883	122.22	97.42
CL424-S1-LmUB3PA	155	3020932	2923668	37.85	2814	303.378	119.55	94.21
CL72-P1-LmUB3PA	204	3059877	2969060	37.76	2916	317.379	108.75	97.42
CL86-AP2-LmUB3PA	204	3059745	2968928	37.7	2913	459.768	170.15	97.43
CS310-S1-LmUB3PA	121	2961258	2960661	37.86	3042	446.763	172.51	95.45
CS311-S481-LmUB3PA	7	3070493	2960330	37.83	2877	324.257	131.95	96.03
CS42B-L-LmUB3PA	7	3071037	2960874	37.83	2876	331.791	136.25	96.05
CS43C-LmUB3PA	204	3061382	2970565	37.76	2912	462.035	158.47	97.45
CS461-S1-LmUB3PA	121	3061605	3060581	37.81	3033	319.593	133.86	95.47
CS462-S3-LmUB3PA	7	3122017	3003858	37.88	2878	439.923	161.12	96
CS488-AS1-LmUB3PA	7	3070983	2960820	37.83	2878	373.218	148.62	96.01
CS500-AS1-LmUB3PA	7	3071166	2961003	37.82	2878	337.279	126.57	95.99
CS504-CA1-LmUB3PA	204	3125164	3034347	37.76	2915	255.536	96.47	97.46
CS536-FS1-LmUB3PA	7	3071227	2960783	37.82	2878	354.332	133.62	96.02
CS536-PL1-LmUB3PA	204	3123891	3033074	37.76	2914	477.884	161.48	97.41
CS594-BFS1-LmUB3PA	7	3074121	2961145	37.84	2879	390.253	149.94	96.01
CS600-CS1-LmUB3PA	7	3071848	2961685	37.83	2879	380.558	140.78	96.82
D2518-PS1-LmUB3PA	155	2935753	2929931	37.85	2810	483.706	179.56	95.97
D2522-OS2-LmUB3PA	101	3005141	3005141	37.78	2815	322.503	138.7	94.29
D3255-PT-LmUB3PA	101	3005354	3005091	37.78	2820	307.504	126.75	94.84
D3768-PT-LmUB3PA	204	3059789	2968895	37.7	2912	274.742	118.56	94.86
DS648-A1-LmUB3PA	7	3071444	2958212	37.83	2877	275.661	111.29	97.46
DS696-A1-LmUB3PA	7	3071183	2964554	37.83	2878	342.272	130.71	96
DSS836-CS1-LmUB3PA	155	3051847	2994212	37.92	2813	361.762	139.29	95.97
E1924-OT-LmUB3PA	101	2985580	2984723	37.79	2827	490.855	193.47	94.16
E2124-PS-LmUB3PA	101	3005677	3005414	37.78	2823	587.826	237.62	94.83
E3422-OT-LmUB3PA	204	3060351	2969534	37.76	2915	393.709	151.7	94.79
E3889-LmUB3PA	204	3060222	2969405	37.76	2916	636.243	230.03	97.4
F3804-PS-LmUB3PA	155	3026250	2929715	37.84	2813	509.517	186.49	97.4
F49-OS-LmUB3PA	204	3059946	2969129	37.76	2915	372.005	161.36	94.27
G324-PT-LmUB3PA	101	3005423	3005160	37.77	2829	386.26	138.24	97.43
G429-PS2-LmUB3PA	155	2927561	2921353	37.85	2813	342.604	141.55	94.88
K7970-LmUB3PA	121	2995314	2933729	37.95	2957	171.766	82.63	94.14
K8125-LmUB3PA	121	2995018	2994343	37.95	2958	403.801	162.79	96.28
K8510-LmUB3PA	121	2994559	2994115	37.95	2957	286.541	116.89	94.71
K8642-LmUB3PA	121	2994697	2994253	37.95	2959	365.669	150.61	94.74
L1017-LmUB3PA	121	2994341	2993897	37.95	2957	378.093	155.93	94.71
L7561-LmUB3PA	121	3097998	3036044	37.92	2957	433.982	171.24	94.7
L-893-LmUB3PA	121	2933310	2932621	37.98	2956	409.805	173.07	94.75
L9562-LmUB3PA	121	2994707	2994018	37.95	2956	339.782	143.59	94.74
M129-LmUB3PA	121	2994437	2993655	37.95	2958	385.05	150.72	94.73
M5372-LmUB3PA	121	2994413	2932731	37.95	2959	318.209	129.08	94.71
M5596-LmUB3PA	121	2996512	2995261	37.95	2956	294.82	121.32	94.75
M896-LmUB3PA	121	2994716	2933361	37.95	2959	379.037	158.81	94.72
N44-LmUB3PA	121	2996504	2934840	37.95	2958	220.497	94.37	94.64
N7764-LmUB3PA	121	2994464	2994020	37.94	2956	381.613	155.77	94.75
N8001-LmUB3PA	121	2995386	2995102	37.95	2955	360.955	147.72	94.72
N8038-LmUB3PA	121	2996281	2994417	37.95	2957	415.822	171.66	94.71
O116-LmUB3PA	121	2995524	2994236	37.95	2954	372.027	164.22	94.7
O228-LmUB3PA	121	2995248	2994130	37.95	2957	529.41	219.49	94.72
