# Supplementary material for: Dynamics of mobile genetic elements of Listeria monocytogenes persisting in ready-to-eat seafood processing plants in France
Source: BMC Genomics. 2020 Feb 6;21:130. doi: 10.1186/s12864-020-6544-x (PMC7006209; doi:10.1186/s12864-020-6544-x)
Supplement: Supplementary file 7 — Additional file 7. List of plasmids, prophages and transposons. [file 12864_2020_6544_MOESM7_ESM.xlsx]

## Sheet: Additional file 8
Additional file 7: Mobile genetic elements
	Plasmids		Prophages						Trsnsposons
Unique Name	pLM80 prototype	pLM6179 prototype	φcomk	φtRNA-Arg(ccg)	φtRNA-Arg(tct)	φtRNA-Ser(cga)	φother	φincomplete	TnyfbR-like	Tn6188
A11-O4-LmUB3PA	-	-	+	-	-	-	-	-	-	-
A37-O2-LmUB3PA	-	-	-	-	+	+	-	-	-	-
A4-O2-LmUB3PA	-	-	+	-	-	-	-	-	+	-
B7200-O2-LmUB3PA	-	+	-	+	-	-	-	-	-	+
B7201-P3-LmUB3PA	-	-	+	-	-	-	-	-	+	-
B7202-O1-LmUB3PA	-	+	-	+	-	-	-	-	-	+
B7678-P1-LmUB3PA	+	-	+	-	-	-	-	-	+	-
B7681-P1-LmUB3PA	-	-	+	-	-	+	+	-	-	-
B7853-P1-LmUB3PA	+	-	+	-	-	-	-	-	+	-
B8006-O1-LmUB3PA	-	-	+	-	-	+	+	-	-	-
C1530-O-LmUB3PA	-	-	+	-	+	+	-	+	-	-
C154-O1-LmUB3PA	-	+	-	+	-	-	-	-	-	+
C3d-LmUB3PA	+	-	+	-	-	-	-	-	+	-
C4839-P1-LmUB3PA	-	-	+	-	+	+	-	+	-	-
C4925-PS2-LmUB3PA	-	-	+	-	-	-	-	-	-	-
C5068-PT1-LmUB3PA	+	-	+	-	-	-	-	-	+	-
C5086-T1-LmUB3PA	-	+	-	+	-	-	-	-	-	+
C5125-O-LmUB3PA	-	+	-	+	-	-	-	-	-	+
C5126-P-LmUB3PA	+	-	+	-	-	-	-	-	+	-
C5128-P-LmUB3PA	-	+	-	+	-	-	+	-	-	+
C5134-BPL1-LmUB3PA	-	+	-	+	-	-	-	-	-	+
C5204-PT-LmUB3PA	+	-	+	-	-	-	-	-	+	-
C5205-BPL1-LmUB3PA	-	+	-	+	-	-	-	-	-	+
C5316-DNT4-LmUB3PA	-	-	+	-	-	-	-	-	-	-
C5400-PT-LmUB3PA	-	-	+	-	-	-	-	-	-	-
C62-P3-LmUB3PA	+	-	+	-	-	+	+	-	-	-
C943-P-LmUB3PA	+	-	+	-	-	-	-	-	+	-
CA2815-P-LmUB3PA	-	+	-	+	-	-	-	-	-	+
CL101-LmUB3PA	+	-	+	-	-	-	-	-	-	-
CL122-AS1-LmUB3PA	+	-	+	-	-	-	-	-	+	-
CL218-L1-LmUB3PA	-	-	+	-	+	+	-	+	-	-
CL219-L1-LmUB3PA	-	-	+	-	+	+	-	+	-	-
CL228-S1-LmUB3PA	-	-	+	-	+	+	-	+	-	-
CL229-L1-LmUB3PA	+	-	+	-	-	-	-	-	-	-
CL247-P2-LmUB3PA	-	-	+	-	+	+	-	+	-	-
CL261-L2-LmUB3PA	+	-	+	-	-	-	-	-	-	-
CL265-S1-LmUB3PA	+	-	+	-	-	-	-	-	-	-
Cl362-S1-LmUB3PA	-	-	+	-	+	+	-	+	-	-
CL363-S1-LmUB3PA	-	-	+	-	-	-	-	-	-	-
CL369-S2-LmUB3PA	+	-	+	-	-	-	-	-	+	-
CL372-S1-LmUB3PA	+	-	+	-	-	-	-	-	+	-
CL373-S3-LmUB3PA	-	-	+	-	+	+	-	+	-	-
CL377-S1-LmUB3PA	+	-	+	-	-	-	-	-	+	-
CL403-S4-LmUB3PA	+	-	+	-	-	-	-	-	+	-
CL414-AS1-LmUB3PA	+	-	+	-	-	-	-	-	+	-
CL424-S1-LmUB3PA	+	-	+	-	-	-	-	-	-	-
CL72-P1-LmUB3PA	+	-	+	-	-	-	-	-	+	-
CL86-AP2-LmUB3PA	+	-	+	-	-	-	-	-	+	-
CS310-S1-LmUB3PA	-	-	-	+	-	-	-	-	-	+
CS311-S481-LmUB3PA	+	-	+	-	-	+	+	-	-	-
CS42B-L-LmUB3PA	+	-	+	-	-	+	+	-	-	-
CS43C-LmUB3PA	+	-	+	-	-	-	-	-	+	-
CS461-S1-LmUB3PA	-	+	-	-	-	-	+	-	-	+
CS462-S3-LmUB3PA	+	-	+	-	-	+	+	-	-	-
CS488-AS1-LmUB3PA	+	-	+	-	-	+	+	-	-	-
CS500-AS1-LmUB3PA	+	-	+	-	-	+	+	-	-	-
CS504-CA1-LmUB3PA	+	-	+	-	-	-	-	-	+	-
CS536-FS1-LmUB3PA	+	-	+	-	-	+	+	-	-	-
CS536-PL1-LmUB3PA	+	-	+	-	-	-	-	-	+	-
CS594-BFS1-LmUB3PA	+	-	+	-	-	+	+	-	-	-
CS600-CS1-LmUB3PA	+	-	+	-	-	+	+	-	-	-
D2518-PS1-LmUB3PA	-	-	+	-	-	-	-	-	-	-
D2522-OS2-LmUB3PA	-	-	+	-	+	+	-	+	-	-
D3255-PT-LmUB3PA	-	-	+	-	+	+	-	+	-	-
D3768-PT-LmUB3PA	+	-	+	-	-	-	-	-	+	-
DS648-A1-LmUB3PA	+	-	+	-	-	+	+	-	-	-
DS696-A1-LmUB3PA	+	-	+	-	-	+	+	-	-	-
DSS836-CS1-LmUB3PA	-	-	-	-	-	-	+	-	-	-
E1924-OT-LmUB3PA	-	-	+	-	+	+	-	+	-	-
E2124-PS-LmUB3PA	-	-	+	-	+	+	-	+	-	-
E3422-OT-LmUB3PA	+	-	+	-	-	-	-	-	+	-
E3889-LmUB3PA	+	-	+	-	-	-	-	-	+	-
F3804-PS-LmUB3PA	+	-	+	-	-	-	-	-	-	-
F49-OS-LmUB3PA	+	-	+	-	-	-	-	-	+	-
G324-PT-LmUB3PA	-	-	+	-	+	+	-	+	-	-
G429-PS2-LmUB3PA	-	-	+	-	-	-	-	-	-	-
K7970-LmUB3PA	-	+	-	-	-	-	-	+	-	+
K8125-LmUB3PA	-	+	-	-	-	-	-	+	-	+
K8510-LmUB3PA	-	+	-	-	-	-	-	+	-	+
K8642-LmUB3PA	-	+	-	-	-	-	-	+	-	+
L1017-LmUB3PA	-	+	-	-	-	-	-	+	-	+
L7561-LmUB3PA	-	+	-	-	-	-	-	+	-	+
L-893-LmUB3PA	-	-	-	-	-	-	-	+	-	+
L9562-LmUB3PA	-	+	-	-	-	-	-	+	-	+
M129-LmUB3PA	-	+	-	-	-	-	-	+	-	+
M5372-LmUB3PA	-	+	-	-	-	-	-	+	-	+
M5596-LmUB3PA	-	+	-	-	-	-	-	+	-	+
M896-LmUB3PA	-	+	-	-	-	-	-	+	-	+
N44-LmUB3PA	-	+	-	-	-	-	-	+	-	+
N7764-LmUB3PA	-	+	-	-	-	-	-	+	-	+
N8001-LmUB3PA	-	+	-	-	-	-	-	+	-	+
N8038-LmUB3PA	-	+	-	-	-	-	-	+	-	+
O116-LmUB3PA	-	+	-	-	-	-	-	+	-	+
O228-LmUB3PA	-	+	-	-	-	-	-	+	-	+
