# Supplementary material for: Dynamics of mobile genetic elements of Listeria monocytogenes persisting in ready-to-eat seafood processing plants in France
Source: BMC Genomics. 2020 Feb 6;21:130. doi: 10.1186/s12864-020-6544-x (PMC7006209; doi:10.1186/s12864-020-6544-x)
Supplement: Supplementary file 9 — Additional file 9. List of prophages per genome and insertion sites, size, number of CDS and annotation. [file 12864_2020_6544_MOESM9_ESM.xlsx]

## Sheet: Additional file 9
Additional file 9: Prophage insertion sites, size, components and annotation
Unique Name	Insertion-site	Region_length(Kb)	Phage components	TOTAL_PROTEIN_NUM	PHAGE_HIT_PROTEIN_NUM	HYPOTHETICAL_PROTEIN_NUM	PHAGE_SPECIES_NUM	MOST_COMMON_PHAGE_NAME(hit_genes_count)	FIRST_MOST_COMMON_PHAGE_NUM	FIRST_MOST_COMMON_PHAGE_PERCENTAGE	GC_PERCENTAGE
A37-O2-LmUB3PA	tRNA-Arg (tct)	57.7	lysin,tail,capsid,protease,portal,terminase,integrase	67	58	9	12	PHAGE_Lister_LP_101_NC_024387(38),PHAGE_Lister_B025_NC_009812(34),PHAGE_Lister_LP_030_2_NC_021539(18),PHAGE_Lister_2389_NC_003291(16),PHAGE_Lister_P35_NC_009814(6),PHAGE_Lister_A006_NC_009815(6),PHAGE_Lister_vB_LmoS_293_NC_028929(6),PHAGE_Lister_LP_030_3_NC_024384(5),PHAGE_Staphy_phiBU01_NC_026016(5),PHAGE_Lister_P40_NC_011308(5),PHAGE_Lister_vB_LmoS_188_NC_028871(4),PHAGE_Bacill_vB_BhaS_171_NC_0…	38	0.5671	0.3515
A37-O2-LmUB3PA	tRNA-Ser (cga)	38.7	integrase,tail,head,capsid,portal	47	35	12	21	PHAGE_Strept_315.2_NC_004585(7),PHAGE_Lister_A006_NC_009815(7),PHAGE_Lister_A118_NC_003216(6),PHAGE_Staphy_IME_SA4_NC_029025(5),PHAGE_Lister_LP_101_NC_024387(5),PHAGE_Staphy_StB20_like_NC_028821(4),PHAGE_Lister_A500_NC_009810(4),PHAGE_Staphy_StB20_NC_019915(4),PHAGE_Staphy_phiRS7_NC_022914(4),PHAGE_Lister_vB_LmoS_188_NC_028871(3),PHAGE_Lactob_J_1_NC_022756(3),PHAGE_Lister_B025_NC_009812(3),PHAGE_…	7	0.1489	0.3659
A37-O2-LmUB3PA	comk	44.5	tail,head,capsid,portal,terminase,integrase	54	50	4	12	PHAGE_Lister_vB_LmoS_188_NC_028871(29),PHAGE_Lister_A006_NC_009815(28),PHAGE_Lister_LP_030_3_NC_024384(17),PHAGE_Lister_A500_NC_009810(16),PHAGE_Lister_vB_LmoS_293_NC_028929(16),PHAGE_Lister_A118_NC_003216(9),PHAGE_Lister_LP_101_NC_024387(6),PHAGE_Lister_LP_030_2_NC_021539(4),PHAGE_Bacill_IEBH_NC_011167(2),PHAGE_Clostr_vB_CpeS_CP51_NC_021325(2),PHAGE_Strept_SV1_NC_018848(2),PHAGE_Brevib_Osiris_NC…	29	0.537	0.3665
C1530-O-LmUB3PA	tRNA-Arg (tct)	57.8	lysin,tail,capsid,protease,portal,terminase,integrase	67	58	9	12	PHAGE_Lister_LP_101_NC_024387(38),PHAGE_Lister_B025_NC_009812(33),PHAGE_Lister_LP_030_2_NC_021539(18),PHAGE_Lister_2389_NC_003291(16),PHAGE_Lister_P35_NC_009814(6),PHAGE_Lister_A006_NC_009815(6),PHAGE_Lister_vB_LmoS_293_NC_028929(6),PHAGE_Lister_LP_030_3_NC_024384(5),PHAGE_Staphy_phiBU01_NC_026016(5),PHAGE_Lister_P40_NC_011308(5),PHAGE_Lister_vB_LmoS_188_NC_028871(4),PHAGE_Lister_A500_NC_009810(4…	38	0.5671	0.3515
C1530-O-LmUB3PA	tRNA-Ser (cga)	38.7	integrase,tail,head,capsid,portal	47	35	12	21	PHAGE_Strept_315.2_NC_004585(7),PHAGE_Lister_A006_NC_009815(7),PHAGE_Lister_A118_NC_003216(6),PHAGE_Staphy_IME_SA4_NC_029025(5),PHAGE_Lister_LP_101_NC_024387(5),PHAGE_Staphy_StB20_like_NC_028821(4),PHAGE_Lister_A500_NC_009810(4),PHAGE_Staphy_StB20_NC_019915(4),PHAGE_Staphy_phiRS7_NC_022914(4),PHAGE_Lister_vB_LmoS_188_NC_028871(3),PHAGE_Lactob_J_1_NC_022756(3),PHAGE_Lister_B025_NC_009812(3),PHAGE_…	7	0.1489	0.3659
C1530-O-LmUB3PA	comk	44.5	tail,head,capsid,portal,terminase,integrase	54	50	4	12	PHAGE_Lister_vB_LmoS_188_NC_028871(29),PHAGE_Lister_A006_NC_009815(28),PHAGE_Lister_LP_030_3_NC_024384(17),PHAGE_Lister_A500_NC_009810(16),PHAGE_Lister_vB_LmoS_293_NC_028929(16),PHAGE_Lister_A118_NC_003216(9),PHAGE_Lister_LP_101_NC_024387(6),PHAGE_Lister_LP_030_2_NC_021539(4),PHAGE_Bacill_IEBH_NC_011167(2),PHAGE_Clostr_vB_CpeS_CP51_NC_021325(2),PHAGE_Strept_SV1_NC_018848(2),PHAGE_Brevib_Osiris_NC…	29	0.537	0.3665
C4839-P1-LmUB3PA	tRNA-Arg (tct)	57.8	lysin,tail,capsid,protease,portal,terminase,integrase	67	58	9	12	PHAGE_Lister_LP_101_NC_024387(38),PHAGE_Lister_B025_NC_009812(33),PHAGE_Lister_LP_030_2_NC_021539(18),PHAGE_Lister_2389_NC_003291(16),PHAGE_Lister_P35_NC_009814(6),PHAGE_Lister_A006_NC_009815(6),PHAGE_Lister_vB_LmoS_293_NC_028929(6),PHAGE_Lister_LP_030_3_NC_024384(5),PHAGE_Staphy_phiBU01_NC_026016(5),PHAGE_Lister_P40_NC_011308(5),PHAGE_Lister_vB_LmoS_188_NC_028871(4),PHAGE_Lister_A500_NC_009810(4…	38	0.5671	0.3515
C4839-P1-LmUB3PA	tRNA-Ser (cga)	38.8	integrase,tail,head,capsid,portal	47	35	12	21	PHAGE_Strept_315.2_NC_004585(7),PHAGE_Lister_A006_NC_009815(7),PHAGE_Lister_A118_NC_003216(6),PHAGE_Staphy_IME_SA4_NC_029025(5),PHAGE_Lister_LP_101_NC_024387(5),PHAGE_Staphy_StB20_like_NC_028821(4),PHAGE_Lister_A500_NC_009810(4),PHAGE_Staphy_StB20_NC_019915(4),PHAGE_Staphy_phiRS7_NC_022914(4),PHAGE_Lister_vB_LmoS_188_NC_028871(3),PHAGE_Lactob_J_1_NC_022756(3),PHAGE_Lister_B025_NC_009812(3),PHAGE_…	7	0.1489	0.3661
C4839-P1-LmUB3PA	comk	44.5	tail,head,capsid,portal,terminase,integrase	54	50	4	12	PHAGE_Lister_vB_LmoS_188_NC_028871(29),PHAGE_Lister_A006_NC_009815(28),PHAGE_Lister_LP_030_3_NC_024384(17),PHAGE_Lister_A500_NC_009810(16),PHAGE_Lister_vB_LmoS_293_NC_028929(16),PHAGE_Lister_A118_NC_003216(9),PHAGE_Lister_LP_101_NC_024387(6),PHAGE_Lister_LP_030_2_NC_021539(4),PHAGE_Bacill_IEBH_NC_011167(2),PHAGE_Clostr_vB_CpeS_CP51_NC_021325(2),PHAGE_Strept_SV1_NC_018848(2),PHAGE_Brevib_Osiris_NC…	29	0.537	0.3665
CL218-L1-LmUB3PA	tRNA-Arg (tct)	57.8	lysin,tail,capsid,protease,portal,terminase,integrase	67	58	9	12	PHAGE_Lister_LP_101_NC_024387(38),PHAGE_Lister_B025_NC_009812(33),PHAGE_Lister_LP_030_2_NC_021539(18),PHAGE_Lister_2389_NC_003291(16),PHAGE_Lister_P35_NC_009814(6),PHAGE_Lister_A006_NC_009815(6),PHAGE_Lister_vB_LmoS_293_NC_028929(6),PHAGE_Lister_LP_030_3_NC_024384(5),PHAGE_Staphy_phiBU01_NC_026016(5),PHAGE_Lister_P40_NC_011308(5),PHAGE_Lister_vB_LmoS_188_NC_028871(4),PHAGE_Lister_A500_NC_009810(4…	38	0.5671	0.3515
CL218-L1-LmUB3PA	tRNA-Ser (cga)	38.7	integrase,tail,head,capsid,portal	47	35	12	21	PHAGE_Strept_315.2_NC_004585(7),PHAGE_Lister_A006_NC_009815(7),PHAGE_Lister_A118_NC_003216(6),PHAGE_Staphy_IME_SA4_NC_029025(5),PHAGE_Lister_LP_101_NC_024387(5),PHAGE_Staphy_StB20_like_NC_028821(4),PHAGE_Lister_A500_NC_009810(4),PHAGE_Staphy_StB20_NC_019915(4),PHAGE_Staphy_phiRS7_NC_022914(4),PHAGE_Lister_vB_LmoS_188_NC_028871(3),PHAGE_Lactob_J_1_NC_022756(3),PHAGE_Lister_B025_NC_009812(3),PHAGE_…	7	0.1489	0.3659
CL218-L1-LmUB3PA	comk	44.5	tail,head,capsid,portal,terminase,integrase	54	50	4	12	PHAGE_Lister_vB_LmoS_188_NC_028871(29),PHAGE_Lister_A006_NC_009815(28),PHAGE_Lister_LP_030_3_NC_024384(17),PHAGE_Lister_A500_NC_009810(16),PHAGE_Lister_vB_LmoS_293_NC_028929(16),PHAGE_Lister_A118_NC_003216(9),PHAGE_Lister_LP_101_NC_024387(6),PHAGE_Lister_LP_030_2_NC_021539(4),PHAGE_Bacill_IEBH_NC_011167(2),PHAGE_Clostr_vB_CpeS_CP51_NC_021325(2),PHAGE_Strept_SV1_NC_018848(2),PHAGE_Brevib_Osiris_NC…	29	0.537	0.3665
CL219-L1-LmUB3PA	tRNA-Arg (tct)	57.7	lysin,tail,capsid,protease,portal,terminase,integrase	67	58	9	12	PHAGE_Lister_LP_101_NC_024387(38),PHAGE_Lister_B025_NC_009812(34),PHAGE_Lister_LP_030_2_NC_021539(18),PHAGE_Lister_2389_NC_003291(16),PHAGE_Lister_P35_NC_009814(6),PHAGE_Lister_A006_NC_009815(6),PHAGE_Lister_vB_LmoS_293_NC_028929(6),PHAGE_Lister_LP_030_3_NC_024384(5),PHAGE_Staphy_phiBU01_NC_026016(5),PHAGE_Lister_P40_NC_011308(5),PHAGE_Lister_vB_LmoS_188_NC_028871(4),PHAGE_Bacill_vB_BhaS_171_NC_0…	38	0.5671	0.3516
CL219-L1-LmUB3PA	tRNA-Ser (cga)	38.9	integrase,tail,head,capsid,portal	48	36	12	22	PHAGE_Strept_315.2_NC_004585(7),PHAGE_Lister_A006_NC_009815(7),PHAGE_Lister_A118_NC_003216(6),PHAGE_Staphy_IME_SA4_NC_029025(5),PHAGE_Lister_LP_101_NC_024387(5),PHAGE_Staphy_StB20_like_NC_028821(4),PHAGE_Lister_A500_NC_009810(4),PHAGE_Staphy_StB20_NC_019915(4),PHAGE_Staphy_phiRS7_NC_022914(4),PHAGE_Lister_vB_LmoS_188_NC_028871(3),PHAGE_Lactob_J_1_NC_022756(3),PHAGE_Lister_B025_NC_009812(3),PHAGE_…	7	0.1458	0.3659
CL219-L1-LmUB3PA	comk	44.5	tail,head,capsid,portal,terminase,integrase	54	50	4	12	PHAGE_Lister_vB_LmoS_188_NC_028871(29),PHAGE_Lister_A006_NC_009815(28),PHAGE_Lister_LP_030_3_NC_024384(17),PHAGE_Lister_A500_NC_009810(16),PHAGE_Lister_vB_LmoS_293_NC_028929(16),PHAGE_Lister_A118_NC_003216(9),PHAGE_Lister_LP_101_NC_024387(6),PHAGE_Lister_LP_030_2_NC_021539(4),PHAGE_Bacill_IEBH_NC_011167(2),PHAGE_Clostr_vB_CpeS_CP51_NC_021325(2),PHAGE_Strept_SV1_NC_018848(2),PHAGE_Brevib_Osiris_NC…	29	0.537	0.3665
CL228-S1-LmUB3PA	tRNA-Arg (tct)	57.8	lysin,tail,capsid,protease,portal,terminase,integrase	67	58	9	12	PHAGE_Lister_LP_101_NC_024387(38),PHAGE_Lister_B025_NC_009812(33),PHAGE_Lister_LP_030_2_NC_021539(18),PHAGE_Lister_2389_NC_003291(16),PHAGE_Lister_P35_NC_009814(6),PHAGE_Lister_A006_NC_009815(6),PHAGE_Lister_vB_LmoS_293_NC_028929(6),PHAGE_Lister_LP_030_3_NC_024384(5),PHAGE_Staphy_phiBU01_NC_026016(5),PHAGE_Lister_P40_NC_011308(5),PHAGE_Lister_vB_LmoS_188_NC_028871(4),PHAGE_Lister_A500_NC_009810(4…	38	0.5671	0.3515
CL228-S1-LmUB3PA	tRNA-Ser (cga)	38.8	integrase,tail,head,capsid,portal	47	35	12	21	PHAGE_Strept_315.2_NC_004585(7),PHAGE_Lister_A006_NC_009815(7),PHAGE_Lister_A118_NC_003216(6),PHAGE_Staphy_IME_SA4_NC_029025(5),PHAGE_Lister_LP_101_NC_024387(5),PHAGE_Staphy_StB20_like_NC_028821(4),PHAGE_Lister_A500_NC_009810(4),PHAGE_Staphy_StB20_NC_019915(4),PHAGE_Staphy_phiRS7_NC_022914(4),PHAGE_Lister_vB_LmoS_188_NC_028871(3),PHAGE_Lactob_J_1_NC_022756(3),PHAGE_Lister_B025_NC_009812(3),PHAGE_…	7	0.1489	0.3661
CL228-S1-LmUB3PA	comk	44.5	tail,head,capsid,portal,terminase,integrase	54	50	4	12	PHAGE_Lister_vB_LmoS_188_NC_028871(29),PHAGE_Lister_A006_NC_009815(28),PHAGE_Lister_LP_030_3_NC_024384(17),PHAGE_Lister_A500_NC_009810(16),PHAGE_Lister_vB_LmoS_293_NC_028929(16),PHAGE_Lister_A118_NC_003216(9),PHAGE_Lister_LP_101_NC_024387(6),PHAGE_Lister_LP_030_2_NC_021539(4),PHAGE_Bacill_IEBH_NC_011167(2),PHAGE_Clostr_vB_CpeS_CP51_NC_021325(2),PHAGE_Strept_SV1_NC_018848(2),PHAGE_Brevib_Osiris_NC…	29	0.537	0.3665				0.781955
CL247-P2-LmUB3PA	tRNA-Arg (tct)	43.4	integrase,terminase,portal,protease,capsid,tail,lysin	68	58	10	12	PHAGE_Lister_LP_101_NC_024387(38),PHAGE_Lister_B025_NC_009812(33),PHAGE_Lister_LP_030_2_NC_021539(18),PHAGE_Lister_2389_NC_003291(16),PHAGE_Lister_P35_NC_009814(6),PHAGE_Lister_A006_NC_009815(6),PHAGE_Lister_vB_LmoS_293_NC_028929(6),PHAGE_Lister_LP_030_3_NC_024384(5),PHAGE_Staphy_phiBU01_NC_026016(5),PHAGE_Lister_P40_NC_011308(5),PHAGE_Lister_vB_LmoS_188_NC_028871(4),PHAGE_Lister_A500_NC_009810(4…	38	0.5588	0.3478
CL247-P2-LmUB3PA	tRNA-Ser (cga)	33.7	integrase,portal,head,capsid,tail	47	35	12	21	PHAGE_Strept_315.2_NC_004585(7),PHAGE_Lister_A006_NC_009815(7),PHAGE_Lister_A118_NC_003216(6),PHAGE_Staphy_IME_SA4_NC_029025(5),PHAGE_Lister_LP_101_NC_024387(5),PHAGE_Staphy_StB20_like_NC_028821(4),PHAGE_Lister_A500_NC_009810(4),PHAGE_Staphy_StB20_NC_019915(4),PHAGE_Staphy_phiRS7_NC_022914(4),PHAGE_Lister_vB_LmoS_188_NC_028871(3),PHAGE_Lactob_J_1_NC_022756(3),PHAGE_Lister_B025_NC_009812(3),PHAGE_…	7	0.1489	0.3646
CL247-P2-LmUB3PA	comk	44.5	tail,head,capsid,portal,terminase,integrase	54	50	4	12	PHAGE_Lister_vB_LmoS_188_NC_028871(29),PHAGE_Lister_A006_NC_009815(28),PHAGE_Lister_LP_030_3_NC_024384(17),PHAGE_Lister_A500_NC_009810(16),PHAGE_Lister_vB_LmoS_293_NC_028929(16),PHAGE_Lister_A118_NC_003216(9),PHAGE_Lister_LP_101_NC_024387(6),PHAGE_Lister_LP_030_2_NC_021539(4),PHAGE_Bacill_IEBH_NC_011167(2),PHAGE_Clostr_vB_CpeS_CP51_NC_021325(2),PHAGE_Strept_SV1_NC_018848(2),PHAGE_Brevib_Osiris_NC…	29	0.537	0.3665
Cl362-S1-LmUB3PA	tRNA-Arg (tct)	43.3	integrase,terminase,portal,protease,capsid,tail,lysin	68	58	10	12	PHAGE_Lister_LP_101_NC_024387(38),PHAGE_Lister_B025_NC_009812(34),PHAGE_Lister_LP_030_2_NC_021539(18),PHAGE_Lister_2389_NC_003291(16),PHAGE_Lister_P35_NC_009814(6),PHAGE_Lister_A006_NC_009815(6),PHAGE_Lister_vB_LmoS_293_NC_028929(6),PHAGE_Lister_LP_030_3_NC_024384(5),PHAGE_Staphy_phiBU01_NC_026016(5),PHAGE_Lister_P40_NC_011308(5),PHAGE_Lister_vB_LmoS_188_NC_028871(4),PHAGE_Bacill_vB_BhaS_171_NC_0…	38	0.5588	0.3479
Cl362-S1-LmUB3PA	tRNA-Ser (cga)	33.7	integrase,portal,head,capsid,tail	47	35	12	21	PHAGE_Strept_315.2_NC_004585(7),PHAGE_Lister_A006_NC_009815(7),PHAGE_Lister_A118_NC_003216(6),PHAGE_Staphy_IME_SA4_NC_029025(5),PHAGE_Lister_LP_101_NC_024387(5),PHAGE_Staphy_StB20_like_NC_028821(4),PHAGE_Lister_A500_NC_009810(4),PHAGE_Staphy_StB20_NC_019915(4),PHAGE_Staphy_phiRS7_NC_022914(4),PHAGE_Lister_vB_LmoS_188_NC_028871(3),PHAGE_Lactob_J_1_NC_022756(3),PHAGE_Lister_B025_NC_009812(3),PHAGE_…	7	0.1489	0.3646
Cl362-S1-LmUB3PA	comk	44.5	tail,head,capsid,portal,terminase,integrase	54	50	4	12	PHAGE_Lister_vB_LmoS_188_NC_028871(29),PHAGE_Lister_A006_NC_009815(28),PHAGE_Lister_LP_030_3_NC_024384(17),PHAGE_Lister_A500_NC_009810(16),PHAGE_Lister_vB_LmoS_293_NC_028929(16),PHAGE_Lister_A118_NC_003216(9),PHAGE_Lister_LP_101_NC_024387(6),PHAGE_Lister_LP_030_2_NC_021539(4),PHAGE_Bacill_IEBH_NC_011167(2),PHAGE_Clostr_vB_CpeS_CP51_NC_021325(2),PHAGE_Strept_SV1_NC_018848(2),PHAGE_Brevib_Osiris_NC…	29	0.537	0.3665
CL373-S3-LmUB3PA	tRNA-Arg (tct)	57.8	lysin,tail,capsid,protease,portal,terminase,integrase	67	58	9	12	PHAGE_Lister_LP_101_NC_024387(38),PHAGE_Lister_B025_NC_009812(33),PHAGE_Lister_LP_030_2_NC_021539(18),PHAGE_Lister_2389_NC_003291(16),PHAGE_Lister_P35_NC_009814(6),PHAGE_Lister_A006_NC_009815(6),PHAGE_Lister_vB_LmoS_293_NC_028929(6),PHAGE_Lister_LP_030_3_NC_024384(5),PHAGE_Staphy_phiBU01_NC_026016(5),PHAGE_Lister_P40_NC_011308(5),PHAGE_Lister_vB_LmoS_188_NC_028871(4),PHAGE_Lister_A500_NC_009810(4…	38	0.5671	0.3515
CL373-S3-LmUB3PA	tRNA-Ser (cga)	38.7	integrase,tail,head,capsid,portal	47	35	12	21	PHAGE_Strept_315.2_NC_004585(7),PHAGE_Lister_A006_NC_009815(7),PHAGE_Lister_A118_NC_003216(6),PHAGE_Staphy_IME_SA4_NC_029025(5),PHAGE_Lister_LP_101_NC_024387(5),PHAGE_Staphy_StB20_like_NC_028821(4),PHAGE_Lister_A500_NC_009810(4),PHAGE_Staphy_StB20_NC_019915(4),PHAGE_Staphy_phiRS7_NC_022914(4),PHAGE_Lister_vB_LmoS_188_NC_028871(3),PHAGE_Lactob_J_1_NC_022756(3),PHAGE_Lister_B025_NC_009812(3),PHAGE_…	7	0.1489	0.3659
CL373-S3-LmUB3PA	comk	44.5	tail,head,capsid,portal,terminase,integrase	54	50	4	12	PHAGE_Lister_vB_LmoS_188_NC_028871(29),PHAGE_Lister_A006_NC_009815(28),PHAGE_Lister_LP_030_3_NC_024384(17),PHAGE_Lister_A500_NC_009810(16),PHAGE_Lister_vB_LmoS_293_NC_028929(16),PHAGE_Lister_A118_NC_003216(9),PHAGE_Lister_LP_101_NC_024387(6),PHAGE_Lister_LP_030_2_NC_021539(4),PHAGE_Bacill_IEBH_NC_011167(2),PHAGE_Clostr_vB_CpeS_CP51_NC_021325(2),PHAGE_Strept_SV1_NC_018848(2),PHAGE_Brevib_Osiris_NC…	29	0.537	0.3665
D2522-OS2-LmUB3PA	tRNA-Arg (tct)	57.8	lysin,tail,capsid,protease,portal,terminase,integrase	67	58	9	12	PHAGE_Lister_LP_101_NC_024387(38),PHAGE_Lister_B025_NC_009812(33),PHAGE_Lister_LP_030_2_NC_021539(18),PHAGE_Lister_2389_NC_003291(16),PHAGE_Lister_P35_NC_009814(6),PHAGE_Lister_A006_NC_009815(6),PHAGE_Lister_vB_LmoS_293_NC_028929(6),PHAGE_Lister_LP_030_3_NC_024384(5),PHAGE_Staphy_phiBU01_NC_026016(5),PHAGE_Lister_P40_NC_011308(5),PHAGE_Lister_vB_LmoS_188_NC_028871(4),PHAGE_Lister_A500_NC_009810(4…	38	0.5671	0.3515
D2522-OS2-LmUB3PA	tRNA-Ser (cga)	38.8	integrase,tail,head,capsid,portal	47	35	12	21	PHAGE_Strept_315.2_NC_004585(7),PHAGE_Lister_A006_NC_009815(7),PHAGE_Lister_A118_NC_003216(6),PHAGE_Staphy_IME_SA4_NC_029025(5),PHAGE_Lister_LP_101_NC_024387(5),PHAGE_Staphy_StB20_like_NC_028821(4),PHAGE_Lister_A500_NC_009810(4),PHAGE_Staphy_StB20_NC_019915(4),PHAGE_Staphy_phiRS7_NC_022914(4),PHAGE_Lister_vB_LmoS_188_NC_028871(3),PHAGE_Lactob_J_1_NC_022756(3),PHAGE_Lister_B025_NC_009812(3),PHAGE_…	7	0.1489	0.3661
D2522-OS2-LmUB3PA	comk	44.5	tail,head,capsid,portal,terminase,integrase	54	50	4	12	PHAGE_Lister_vB_LmoS_188_NC_028871(29),PHAGE_Lister_A006_NC_009815(28),PHAGE_Lister_LP_030_3_NC_024384(17),PHAGE_Lister_A500_NC_009810(16),PHAGE_Lister_vB_LmoS_293_NC_028929(16),PHAGE_Lister_A118_NC_003216(9),PHAGE_Lister_LP_101_NC_024387(6),PHAGE_Lister_LP_030_2_NC_021539(4),PHAGE_Bacill_IEBH_NC_011167(2),PHAGE_Clostr_vB_CpeS_CP51_NC_021325(2),PHAGE_Strept_SV1_NC_018848(2),PHAGE_Brevib_Osiris_NC…	29	0.537	0.3665
D3255-PT-LmUB3PA	tRNA-Arg (tct)	43.4	integrase,terminase,portal,protease,capsid,tail,lysin	68	58	10	12	PHAGE_Lister_LP_101_NC_024387(38),PHAGE_Lister_B025_NC_009812(33),PHAGE_Lister_LP_030_2_NC_021539(18),PHAGE_Lister_2389_NC_003291(16),PHAGE_Lister_P35_NC_009814(6),PHAGE_Lister_A006_NC_009815(6),PHAGE_Lister_vB_LmoS_293_NC_028929(6),PHAGE_Lister_LP_030_3_NC_024384(5),PHAGE_Staphy_phiBU01_NC_026016(5),PHAGE_Lister_P40_NC_011308(5),PHAGE_Lister_vB_LmoS_188_NC_028871(4),PHAGE_Lister_A500_NC_009810(4…	38	0.5588	0.3478
D3255-PT-LmUB3PA	tRNA-Ser (cga)	33.8	integrase,portal,head,capsid,tail	47	35	12	21	PHAGE_Strept_315.2_NC_004585(7),PHAGE_Lister_A006_NC_009815(7),PHAGE_Lister_A118_NC_003216(6),PHAGE_Staphy_IME_SA4_NC_029025(5),PHAGE_Lister_LP_101_NC_024387(5),PHAGE_Staphy_StB20_like_NC_028821(4),PHAGE_Lister_A500_NC_009810(4),PHAGE_Staphy_StB20_NC_019915(4),PHAGE_Staphy_phiRS7_NC_022914(4),PHAGE_Lister_vB_LmoS_188_NC_028871(3),PHAGE_Lactob_J_1_NC_022756(3),PHAGE_Lister_B025_NC_009812(3),PHAGE_…	7	0.1489	0.3648
D3255-PT-LmUB3PA	comk	44.5	tail,head,capsid,portal,terminase,integrase	54	50	4	12	PHAGE_Lister_vB_LmoS_188_NC_028871(29),PHAGE_Lister_A006_NC_009815(28),PHAGE_Lister_LP_030_3_NC_024384(17),PHAGE_Lister_A500_NC_009810(16),PHAGE_Lister_vB_LmoS_293_NC_028929(16),PHAGE_Lister_A118_NC_003216(9),PHAGE_Lister_LP_101_NC_024387(6),PHAGE_Lister_LP_030_2_NC_021539(4),PHAGE_Bacill_IEBH_NC_011167(2),PHAGE_Clostr_vB_CpeS_CP51_NC_021325(2),PHAGE_Strept_SV1_NC_018848(2),PHAGE_Brevib_Osiris_NC…	29	0.537	0.3665
E1924-OT-LmUB3PA	tRNA-Arg (tct)	43.5	lysin,tail,capsid,protease,portal,terminase,integrase	71	59	12	13	PHAGE_Lister_LP_101_NC_024387(38),PHAGE_Lister_B025_NC_009812(33),PHAGE_Lister_LP_030_2_NC_021539(18),PHAGE_Lister_2389_NC_003291(16),PHAGE_Lister_P35_NC_009814(6),PHAGE_Lister_A006_NC_009815(6),PHAGE_Lister_vB_LmoS_293_NC_028929(6),PHAGE_Lister_LP_030_3_NC_024384(5),PHAGE_Staphy_phiBU01_NC_026016(5),PHAGE_Lister_P40_NC_011308(5),PHAGE_Lister_vB_LmoS_188_NC_028871(4),PHAGE_Lister_A500_NC_009810(4…	38	0.5352	0.3483
E1924-OT-LmUB3PA	tRNA-Ser (cga)	38.7	integrase,tail,head,capsid,portal	47	35	12	21	PHAGE_Strept_315.2_NC_004585(7),PHAGE_Lister_A006_NC_009815(7),PHAGE_Lister_A118_NC_003216(6),PHAGE_Staphy_IME_SA4_NC_029025(5),PHAGE_Lister_LP_101_NC_024387(5),PHAGE_Staphy_StB20_like_NC_028821(4),PHAGE_Lister_A500_NC_009810(4),PHAGE_Staphy_StB20_NC_019915(4),PHAGE_Staphy_phiRS7_NC_022914(4),PHAGE_Lister_vB_LmoS_188_NC_028871(3),PHAGE_Lactob_J_1_NC_022756(3),PHAGE_Lister_B025_NC_009812(3),PHAGE_…	7	0.1489	0.3659
E1924-OT-LmUB3PA	comk	44.5	tail,head,capsid,portal,terminase,integrase	54	50	4	12	PHAGE_Lister_vB_LmoS_188_NC_028871(29),PHAGE_Lister_A006_NC_009815(28),PHAGE_Lister_LP_030_3_NC_024384(17),PHAGE_Lister_A500_NC_009810(16),PHAGE_Lister_vB_LmoS_293_NC_028929(16),PHAGE_Lister_A118_NC_003216(9),PHAGE_Lister_LP_101_NC_024387(6),PHAGE_Lister_LP_030_2_NC_021539(4),PHAGE_Bacill_IEBH_NC_011167(2),PHAGE_Clostr_vB_CpeS_CP51_NC_021325(2),PHAGE_Strept_SV1_NC_018848(2),PHAGE_Brevib_Osiris_NC…	29	0.537	0.3665
E2124-PS-LmUB3PA	tRNA-Arg (tct)	43.3	integrase,terminase,portal,protease,capsid,tail,lysin	68	58	10	12	PHAGE_Lister_LP_101_NC_024387(38),PHAGE_Lister_B025_NC_009812(34),PHAGE_Lister_LP_030_2_NC_021539(18),PHAGE_Lister_2389_NC_003291(16),PHAGE_Lister_P35_NC_009814(6),PHAGE_Lister_A006_NC_009815(6),PHAGE_Lister_vB_LmoS_293_NC_028929(6),PHAGE_Lister_LP_030_3_NC_024384(5),PHAGE_Staphy_phiBU01_NC_026016(5),PHAGE_Lister_P40_NC_011308(5),PHAGE_Lister_vB_LmoS_188_NC_028871(4),PHAGE_Bacill_vB_BhaS_171_NC_0…	38	0.5588	0.3479
E2124-PS-LmUB3PA	tRNA-Ser (cga)	33.8	integrase,portal,head,capsid,tail	47	35	12	21	PHAGE_Strept_315.2_NC_004585(7),PHAGE_Lister_A006_NC_009815(7),PHAGE_Lister_A118_NC_003216(6),PHAGE_Staphy_IME_SA4_NC_029025(5),PHAGE_Lister_LP_101_NC_024387(5),PHAGE_Staphy_StB20_like_NC_028821(4),PHAGE_Lister_A500_NC_009810(4),PHAGE_Staphy_StB20_NC_019915(4),PHAGE_Staphy_phiRS7_NC_022914(4),PHAGE_Lister_vB_LmoS_188_NC_028871(3),PHAGE_Lactob_J_1_NC_022756(3),PHAGE_Lister_B025_NC_009812(3),PHAGE_…	7	0.1489	0.3648
E2124-PS-LmUB3PA	comk	44.5	tail,head,capsid,portal,terminase,integrase	54	50	4	12	PHAGE_Lister_vB_LmoS_188_NC_028871(29),PHAGE_Lister_A006_NC_009815(28),PHAGE_Lister_LP_030_3_NC_024384(17),PHAGE_Lister_A500_NC_009810(16),PHAGE_Lister_vB_LmoS_293_NC_028929(16),PHAGE_Lister_A118_NC_003216(9),PHAGE_Lister_LP_101_NC_024387(6),PHAGE_Lister_LP_030_2_NC_021539(4),PHAGE_Bacill_IEBH_NC_011167(2),PHAGE_Clostr_vB_CpeS_CP51_NC_021325(2),PHAGE_Strept_SV1_NC_018848(2),PHAGE_Brevib_Osiris_NC…	29	0.537	0.3665
G324-PT-LmUB3PA	tRNA-Arg (tct)	43.8	integrase,terminase,portal,protease,capsid,tail,lysin	72	59	13	13	PHAGE_Lister_LP_101_NC_024387(38),PHAGE_Lister_B025_NC_009812(32),PHAGE_Lister_LP_030_2_NC_021539(18),PHAGE_Lister_2389_NC_003291(16),PHAGE_Lister_P35_NC_009814(6),PHAGE_Lister_A006_NC_009815(6),PHAGE_Lister_vB_LmoS_293_NC_028929(6),PHAGE_Lister_LP_030_3_NC_024384(5),PHAGE_Staphy_phiBU01_NC_026016(5),PHAGE_Lister_P40_NC_011308(5),PHAGE_Lister_vB_LmoS_188_NC_028871(4),PHAGE_Lister_A500_NC_009810(4…	38	0.5277	0.3478
G324-PT-LmUB3PA	tRNA-Ser (cga)	33.8	integrase,portal,head,capsid,tail	47	35	12	21	PHAGE_Strept_315.2_NC_004585(7),PHAGE_Lister_A006_NC_009815(7),PHAGE_Lister_A118_NC_003216(6),PHAGE_Staphy_IME_SA4_NC_029025(5),PHAGE_Lister_LP_101_NC_024387(5),PHAGE_Staphy_StB20_like_NC_028821(4),PHAGE_Lister_A500_NC_009810(4),PHAGE_Staphy_StB20_NC_019915(4),PHAGE_Staphy_phiRS7_NC_022914(4),PHAGE_Lister_vB_LmoS_188_NC_028871(3),PHAGE_Lactob_J_1_NC_022756(3),PHAGE_Lister_B025_NC_009812(3),PHAGE_…	7	0.1489	0.3648
G324-PT-LmUB3PA	comk	44.5	tail,head,capsid,portal,terminase,integrase	54	50	4	12	PHAGE_Lister_vB_LmoS_188_NC_028871(29),PHAGE_Lister_A006_NC_009815(28),PHAGE_Lister_LP_030_3_NC_024384(17),PHAGE_Lister_A500_NC_009810(16),PHAGE_Lister_vB_LmoS_293_NC_028929(16),PHAGE_Lister_A118_NC_003216(9),PHAGE_Lister_LP_101_NC_024387(6),PHAGE_Lister_LP_030_2_NC_021539(4),PHAGE_Bacill_IEBH_NC_011167(2),PHAGE_Clostr_vB_CpeS_CP51_NC_021325(2),PHAGE_Strept_SV1_NC_018848(2),PHAGE_Brevib_Osiris_NC…	29	0.537	0.3665
B7200-O2-LmUB3PA	tRNA-Arg (ccg)	58.2	lysin,capsid,recombinase,integrase,virion	72	66	6	12	PHAGE_Lister_A118_NC_003216(41),PHAGE_Lister_vB_LmoS_293_NC_028929(37),PHAGE_Lister_A500_NC_009810(36),PHAGE_Lister_LP_030_3_NC_024384(34),PHAGE_Lister_A006_NC_009815(18),PHAGE_Lister_vB_LmoS_188_NC_028871(15),PHAGE_Lister_B025_NC_009812(6),PHAGE_Lister_LP_101_NC_024387(6),PHAGE_Lactob_phig1e_NC_004305(4),PHAGE_Bacill_IEBH_NC_011167(4),PHAGE_Lister_LP_030_2_NC_021539(4),PHAGE_Clostr_phiCTC2A_NC_0…	37	0.5694	0.3678
B7202-O1-LmUB3PA	tRNA-Arg (ccg)	43.5	virion,integrase,recombinase,capsid,lysin	71	65	6	12	PHAGE_Lister_A118_NC_003216(41),PHAGE_Lister_vB_LmoS_293_NC_028929(37),PHAGE_Lister_A500_NC_009810(36),PHAGE_Lister_LP_030_3_NC_024384(33),PHAGE_Lister_A006_NC_009815(18),PHAGE_Lister_vB_LmoS_188_NC_028871(15),PHAGE_Lister_B025_NC_009812(6),PHAGE_Lister_LP_101_NC_024387(6),PHAGE_Lactob_phig1e_NC_004305(4),PHAGE_Bacill_IEBH_NC_011167(4),PHAGE_Lister_LP_030_2_NC_021539(4),PHAGE_Clostr_phiCTC2A_NC_0…	37	0.5774	0.3606
C154-O1-LmUB3PA	tRNA-Arg (ccg)	40.8	virion,integrase,recombinase,terminase,portal,capsid,tail	65	62	3	9	PHAGE_Lister_A118_NC_003216(40),PHAGE_Lister_vB_LmoS_293_NC_028929(35),PHAGE_Lister_A500_NC_009810(33),PHAGE_Lister_LP_030_3_NC_024384(33),PHAGE_Lister_A006_NC_009815(18),PHAGE_Lister_vB_LmoS_188_NC_028871(13),PHAGE_Lactob_phig1e_NC_004305(4),PHAGE_Bacill_IEBH_NC_011167(4),PHAGE_Lister_B025_NC_009812(4),PHAGE_Lister_LP_101_NC_024387(4),PHAGE_Clostr_phiCTC2A_NC_030949(3),PHAGE_Lister_LP_030_2_NC_0…	43	0.6153	0.3598
C5086-T1-LmUB3PA	tRNA-Arg (ccg)	43.5	virion,integrase,recombinase,capsid,lysin	70	65	5	12	PHAGE_Lister_A118_NC_003216(40),PHAGE_Lister_vB_LmoS_293_NC_028929(38),PHAGE_Lister_A500_NC_009810(36),PHAGE_Lister_LP_030_3_NC_024384(34),PHAGE_Lister_A006_NC_009815(18),PHAGE_Lister_vB_LmoS_188_NC_028871(16),PHAGE_Lister_B025_NC_009812(6),PHAGE_Lister_LP_101_NC_024387(6),PHAGE_Lactob_phig1e_NC_004305(4),PHAGE_Bacill_IEBH_NC_011167(4),PHAGE_Lister_LP_030_2_NC_021539(4),PHAGE_Strept_MM1_NC_003050…	37	0.5714	0.3606
C5125-O-LmUB3PA	tRNA-Arg (ccg)	58.2	tail,capsid,portal,terminase,recombinase,integrase,virion	71	64	7	10	PHAGE_Lister_A118_NC_003216(41),PHAGE_Lister_vB_LmoS_293_NC_028929(36),PHAGE_Lister_A500_NC_009810(35),PHAGE_Lister_LP_030_3_NC_024384(33),PHAGE_Lister_A006_NC_009815(18),PHAGE_Lister_vB_LmoS_188_NC_028871(14),PHAGE_Lister_B025_NC_009812(6),PHAGE_Lister_LP_101_NC_024387(6),PHAGE_Lactob_phig1e_NC_004305(4),PHAGE_Bacill_IEBH_NC_011167(4),PHAGE_Lister_LP_030_2_NC_021539(4),PHAGE_Clostr_phiCTC2A_NC_0…	43	0.5774	0.3678
C5128-P-LmUB3PA	tRNA-Arg (ccg)	57.4	tail,capsid,portal,terminase,recombinase,integrase,virion	69	63	6	11	PHAGE_Lister_A118_NC_003216(39),PHAGE_Lister_vB_LmoS_293_NC_028929(37),PHAGE_Lister_A500_NC_009810(34),PHAGE_Lister_LP_030_3_NC_024384(34),PHAGE_Lister_A006_NC_009815(18),PHAGE_Lister_vB_LmoS_188_NC_028871(15),PHAGE_Lister_LP_101_NC_024387(6),PHAGE_Lister_B025_NC_009812(5),PHAGE_Lactob_phig1e_NC_004305(4),PHAGE_Bacill_IEBH_NC_011167(4),PHAGE_Clostr_phiCTC2A_NC_030949(3),PHAGE_Strept_MM1_NC_003050…	41	0.5652	0.3677
C5128-P-LmUB3PA	-	45.8	lysin,tail,capsid,protease,portal,terminase,integrase	58	46	12	6	PHAGE_Lister_LP_101_NC_024387(37),PHAGE_Lister_B025_NC_009812(33),PHAGE_Lister_LP_030_2_NC_021539(22),PHAGE_Lister_2389_NC_003291(19),PHAGE_Lister_A118_NC_003216(5),PHAGE_Bacill_vB_BhaS_171_NC_030904(4),PHAGE_Staphy_phiBU01_NC_026016(4),PHAGE_Lister_A500_NC_009810(2),PHAGE_Lactob_CL2_NC_028835(2),PHAGE_Lister_A006_NC_009815(2),PHAGE_Paenib_Tripp_NC_028930(2),PHAGE_Staphy_77_NC_005356(2),PHAGE_Sta…	37	0.6379	0.3707
C5134-BPL1-LmUB3PA	tRNA-Arg (ccg)	40.6	virion,integrase,recombinase,terminase,portal,capsid,tail	63	60	3	9	PHAGE_Lister_A118_NC_003216(40),PHAGE_Lister_vB_LmoS_293_NC_028929(35),PHAGE_Lister_A500_NC_009810(33),PHAGE_Lister_LP_030_3_NC_024384(33),PHAGE_Lister_A006_NC_009815(18),PHAGE_Lister_vB_LmoS_188_NC_028871(13),PHAGE_Lactob_phig1e_NC_004305(4),PHAGE_Bacill_IEBH_NC_011167(4),PHAGE_Lister_B025_NC_009812(4),PHAGE_Lister_LP_101_NC_024387(4),PHAGE_Clostr_phiCTC2A_NC_030949(3),PHAGE_Lister_LP_030_2_NC_0…	41	0.6349	0.3597
C5205-BPL1-LmUB3PA	tRNA-Arg (ccg)	55.3	tail,capsid,portal,terminase,recombinase,integrase,virion	64	60	4	9	PHAGE_Lister_A118_NC_003216(40),PHAGE_Lister_vB_LmoS_293_NC_028929(35),PHAGE_Lister_A500_NC_009810(33),PHAGE_Lister_LP_030_3_NC_024384(33),PHAGE_Lister_A006_NC_009815(18),PHAGE_Lister_vB_LmoS_188_NC_028871(13),PHAGE_Lactob_phig1e_NC_004305(4),PHAGE_Bacill_IEBH_NC_011167(4),PHAGE_Lister_B025_NC_009812(4),PHAGE_Lister_LP_101_NC_024387(4),PHAGE_Clostr_phiCTC2A_NC_030949(3),PHAGE_Lister_LP_030_2_NC_0…	41	0.625	0.3675
CA2815-P-LmUB3PA	tRNA-Arg (ccg)	58.2	tail,capsid,portal,terminase,recombinase,integrase,virion	70	63	7	10	PHAGE_Lister_A118_NC_003216(41),PHAGE_Lister_vB_LmoS_293_NC_028929(36),PHAGE_Lister_A500_NC_009810(35),PHAGE_Lister_LP_030_3_NC_024384(33),PHAGE_Lister_A006_NC_009815(18),PHAGE_Lister_vB_LmoS_188_NC_028871(14),PHAGE_Lister_B025_NC_009812(6),PHAGE_Lister_LP_101_NC_024387(6),PHAGE_Lactob_phig1e_NC_004305(4),PHAGE_Bacill_IEBH_NC_011167(4),PHAGE_Lister_LP_030_2_NC_021539(4),PHAGE_Strept_MM1_NC_003050…	42	0.5857	0.3678
CS310-S1-LmUB3PA	tRNA-Arg (ccg)	43.4	virion,integrase,recombinase,capsid,lysin	71	66	5	12	PHAGE_Lister_A118_NC_003216(41),PHAGE_Lister_vB_LmoS_293_NC_028929(38),PHAGE_Lister_A500_NC_009810(37),PHAGE_Lister_LP_030_3_NC_024384(34),PHAGE_Lister_A006_NC_009815(18),PHAGE_Lister_vB_LmoS_188_NC_028871(16),PHAGE_Lister_B025_NC_009812(6),PHAGE_Lister_LP_101_NC_024387(6),PHAGE_Lactob_phig1e_NC_004305(4),PHAGE_Bacill_IEBH_NC_011167(4),PHAGE_Lister_LP_030_2_NC_021539(4),PHAGE_Clostr_phiCTC2A_NC_0…	38	0.5774	0.3606
CS461-S1-LmUB3PA	-	34.7	tail,head,capsid,portal,integrase	50	35	15	17	PHAGE_Lister_A118_NC_003216(12),PHAGE_Lister_A006_NC_009815(12),PHAGE_Lister_LP_101_NC_024387(8),PHAGE_Strept_315.2_NC_004585(6),PHAGE_Staphy_IME_SA4_NC_029025(5),PHAGE_Staphy_StB20_like_NC_028821(4),PHAGE_Lister_B025_NC_009812(4),PHAGE_Staphy_StB20_NC_019915(4),PHAGE_Staphy_phiRS7_NC_022914(4),PHAGE_Lister_vB_LmoS_293_NC_028929(4),PHAGE_Lister_vB_LmoS_188_NC_028871(3),PHAGE_Lactob_J_1_NC_022756(…	13	0.24	0.3735
CS461-S1-LmUB3PA	-	56.7	tail,terminase,recombinase,integrase,virion	79	65	14	15	PHAGE_Lister_B025_NC_009812(33),PHAGE_Lister_LP_101_NC_024387(33),PHAGE_Lister_A006_NC_009815(16),PHAGE_Lister_A118_NC_003216(12),PHAGE_Lister_LP_030_3_NC_024384(12),PHAGE_Lister_LP_030_2_NC_021539(12),PHAGE_Lister_vB_LmoS_293_NC_028929(12),PHAGE_Lister_2389_NC_003291(11),PHAGE_Lister_vB_LmoS_188_NC_028871(9),PHAGE_Lister_A500_NC_009810(7),PHAGE_Lister_B054_NC_009813(5),PHAGE_Staphy_phiBU01_NC_02…	34	0.4177	0.356
A11-O4-LmUB3PA	comk	48.7	integrase,terminase,portal,capsid,head,tail	55	49	6	13	PHAGE_Lister_vB_LmoS_188_NC_028871(27),PHAGE_Lister_A006_NC_009815(25),PHAGE_Lister_LP_030_3_NC_024384(14),PHAGE_Lister_vB_LmoS_293_NC_028929(14),PHAGE_Lister_A500_NC_009810(12),PHAGE_Lister_A118_NC_003216(9),PHAGE_Lister_LP_101_NC_024387(6),PHAGE_Lister_2389_NC_003291(3),PHAGE_Lister_LP_030_2_NC_021539(3),PHAGE_Bacill_250_NC_029024(3),PHAGE_Lactob_Lj965_NC_005355(2),PHAGE_Bacill_IEBH_NC_011167(2…	27	0.4909	0.3584
C4925-PS2-LmUB3PA	comk	44.7	tail,head,capsid,portal,terminase,integrase	56	49	7	13	PHAGE_Lister_vB_LmoS_188_NC_028871(27),PHAGE_Lister_A006_NC_009815(25),PHAGE_Lister_LP_030_3_NC_024384(14),PHAGE_Lister_vB_LmoS_293_NC_028929(14),PHAGE_Lister_A500_NC_009810(12),PHAGE_Lister_A118_NC_003216(9),PHAGE_Lister_LP_101_NC_024387(6),PHAGE_Lister_2389_NC_003291(3),PHAGE_Lister_LP_030_2_NC_021539(3),PHAGE_Lactob_Lj965_NC_005355(2),PHAGE_Bacill_IEBH_NC_011167(2),PHAGE_Paenib_Tripp_NC_028930…	27	0.4821	0.3586
C5316-DNT4-LmUB3PA	comk	48.7	integrase,terminase,portal,capsid,head,tail	55	49	6	13	PHAGE_Lister_vB_LmoS_188_NC_028871(27),PHAGE_Lister_A006_NC_009815(25),PHAGE_Lister_LP_030_3_NC_024384(14),PHAGE_Lister_vB_LmoS_293_NC_028929(14),PHAGE_Lister_A500_NC_009810(12),PHAGE_Lister_A118_NC_003216(9),PHAGE_Lister_LP_101_NC_024387(6),PHAGE_Lister_2389_NC_003291(3),PHAGE_Lister_LP_030_2_NC_021539(3),PHAGE_Bacill_250_NC_029024(3),PHAGE_Lactob_Lj965_NC_005355(2),PHAGE_Bacill_IEBH_NC_011167(2…	27	0.4909	0.3584
C5400-PT-LmUB3PA	comk	48.7	integrase,terminase,portal,capsid,head,tail	55	49	6	13	PHAGE_Lister_vB_LmoS_188_NC_028871(27),PHAGE_Lister_A006_NC_009815(25),PHAGE_Lister_LP_030_3_NC_024384(14),PHAGE_Lister_vB_LmoS_293_NC_028929(14),PHAGE_Lister_A500_NC_009810(12),PHAGE_Lister_A118_NC_003216(9),PHAGE_Lister_LP_101_NC_024387(6),PHAGE_Lister_2389_NC_003291(3),PHAGE_Lister_LP_030_2_NC_021539(3),PHAGE_Bacill_250_NC_029024(3),PHAGE_Lactob_Lj965_NC_005355(2),PHAGE_Bacill_IEBH_NC_011167(2…	27	0.4909	0.3584
CL101-LmUB3PA	comk	44.6	tail,head,capsid,portal,terminase,integrase	56	49	7	13	PHAGE_Lister_vB_LmoS_188_NC_028871(27),PHAGE_Lister_A006_NC_009815(25),PHAGE_Lister_LP_030_3_NC_024384(14),PHAGE_Lister_vB_LmoS_293_NC_028929(14),PHAGE_Lister_A500_NC_009810(12),PHAGE_Lister_A118_NC_003216(9),PHAGE_Lister_LP_101_NC_024387(6),PHAGE_Lister_2389_NC_003291(3),PHAGE_Lister_LP_030_2_NC_021539(3),PHAGE_Lactob_Lj965_NC_005355(2),PHAGE_Bacill_IEBH_NC_011167(2),PHAGE_Paenib_Tripp_NC_028930…	27	0.4821	0.3581
CL229-L1-LmUB3PA	comk	44.6	tail,head,capsid,portal,terminase,integrase	56	49	7	13	PHAGE_Lister_vB_LmoS_188_NC_028871(27),PHAGE_Lister_A006_NC_009815(25),PHAGE_Lister_LP_030_3_NC_024384(14),PHAGE_Lister_vB_LmoS_293_NC_028929(14),PHAGE_Lister_A500_NC_009810(12),PHAGE_Lister_A118_NC_003216(9),PHAGE_Lister_LP_101_NC_024387(6),PHAGE_Lister_2389_NC_003291(3),PHAGE_Lister_LP_030_2_NC_021539(3),PHAGE_Lactob_Lj965_NC_005355(2),PHAGE_Bacill_IEBH_NC_011167(2),PHAGE_Paenib_Tripp_NC_028930…	27	0.4821	0.3581
CL261-L2-LmUB3PA	comk	48.7	integrase,terminase,portal,capsid,head,tail	55	49	6	13	PHAGE_Lister_vB_LmoS_188_NC_028871(27),PHAGE_Lister_A006_NC_009815(25),PHAGE_Lister_LP_030_3_NC_024384(14),PHAGE_Lister_vB_LmoS_293_NC_028929(14),PHAGE_Lister_A500_NC_009810(12),PHAGE_Lister_A118_NC_003216(9),PHAGE_Lister_LP_101_NC_024387(6),PHAGE_Lister_2389_NC_003291(3),PHAGE_Lister_LP_030_2_NC_021539(3),PHAGE_Bacill_250_NC_029024(3),PHAGE_Lactob_Lj965_NC_005355(2),PHAGE_Bacill_IEBH_NC_011167(2…	27	0.4909	0.3584
CL265-S1-LmUB3PA	comk	44.8	tail,head,capsid,portal,terminase,integrase	56	49	7	13	PHAGE_Lister_vB_LmoS_188_NC_028871(27),PHAGE_Lister_A006_NC_009815(25),PHAGE_Lister_LP_030_3_NC_024384(14),PHAGE_Lister_vB_LmoS_293_NC_028929(14),PHAGE_Lister_A500_NC_009810(12),PHAGE_Lister_A118_NC_003216(9),PHAGE_Lister_LP_101_NC_024387(6),PHAGE_Lister_2389_NC_003291(3),PHAGE_Lister_LP_030_2_NC_021539(3),PHAGE_Lactob_Lj965_NC_005355(2),PHAGE_Bacill_IEBH_NC_011167(2),PHAGE_Paenib_Tripp_NC_028930…	27	0.4821	0.3593
CL363-S1-LmUB3PA	comk	44.6	tail,head,capsid,portal,terminase,integrase	56	49	7	13	PHAGE_Lister_vB_LmoS_188_NC_028871(27),PHAGE_Lister_A006_NC_009815(25),PHAGE_Lister_LP_030_3_NC_024384(14),PHAGE_Lister_vB_LmoS_293_NC_028929(14),PHAGE_Lister_A500_NC_009810(12),PHAGE_Lister_A118_NC_003216(9),PHAGE_Lister_LP_101_NC_024387(6),PHAGE_Lister_2389_NC_003291(3),PHAGE_Lister_LP_030_2_NC_021539(3),PHAGE_Lactob_Lj965_NC_005355(2),PHAGE_Bacill_IEBH_NC_011167(2),PHAGE_Paenib_Tripp_NC_028930…	27	0.4821	0.3581
CL424-S1-LmUB3PA	comk	48.8	integrase,terminase,portal,capsid,head,tail	55	49	6	13	PHAGE_Lister_vB_LmoS_188_NC_028871(27),PHAGE_Lister_A006_NC_009815(25),PHAGE_Lister_LP_030_3_NC_024384(14),PHAGE_Lister_vB_LmoS_293_NC_028929(14),PHAGE_Lister_A500_NC_009810(12),PHAGE_Lister_A118_NC_003216(9),PHAGE_Lister_LP_101_NC_024387(6),PHAGE_Lister_2389_NC_003291(3),PHAGE_Lister_LP_030_2_NC_021539(3),PHAGE_Bacill_250_NC_029024(3),PHAGE_Lactob_Lj965_NC_005355(2),PHAGE_Bacill_IEBH_NC_011167(2…	27	0.4909	0.3589
D2518-PS1-LmUB3PA	comk	48.7	integrase,terminase,portal,capsid,head,tail	55	49	6	13	PHAGE_Lister_vB_LmoS_188_NC_028871(27),PHAGE_Lister_A006_NC_009815(25),PHAGE_Lister_LP_030_3_NC_024384(14),PHAGE_Lister_vB_LmoS_293_NC_028929(14),PHAGE_Lister_A500_NC_009810(12),PHAGE_Lister_A118_NC_003216(9),PHAGE_Lister_LP_101_NC_024387(6),PHAGE_Lister_2389_NC_003291(3),PHAGE_Lister_LP_030_2_NC_021539(3),PHAGE_Bacill_250_NC_029024(3),PHAGE_Lactob_Lj965_NC_005355(2),PHAGE_Bacill_IEBH_NC_011167(2…	27	0.4909	0.3584
DSS836-CS1-LmUB3PA	-	27.1	terminase,portal,protease,capsid,tail	33	29	4	3	PHAGE_Lister_LP_101_NC_024387(27),PHAGE_Lister_B025_NC_009812(25),PHAGE_Lister_2389_NC_003291(10),PHAGE_Lister_LP_030_2_NC_021539(10),PHAGE_Staphy_phiBU01_NC_026016(4),PHAGE_Bacill_vB_BhaS_171_NC_030904(3),PHAGE_Staphy_StauST398_2_NC_021323(2),PHAGE_Staphy_StauST398_4_NC_023499(2),PHAGE_Lactob_CL2_NC_028835(2),PHAGE_Paenib_Tripp_NC_028930(2),PHAGE_Lister_A006_NC_009815(2),PHAGE_Staphy_77_NC_00535…	27	0.8181	0.3647
DSS836-CS1-LmUB3PA	-	21.5	terminase,portal,capsid,head,tail	26	26	0	5	PHAGE_Lister_vB_LmoS_188_NC_028871(21),PHAGE_Lister_A006_NC_009815(20),PHAGE_Lister_vB_LmoS_293_NC_028929(7),PHAGE_Lister_A500_NC_009810(5),PHAGE_Lister_LP_030_3_NC_024384(5),PHAGE_Lister_LP_101_NC_024387(3),PHAGE_Strept_SV1_NC_018848(2),PHAGE_Bacill_250_NC_029024(2),PHAGE_Paenib_Tripp_NC_028930(2),PHAGE_Lister_LP_030_2_NC_021539(2),PHAGE_Clostr_vB_CpeS_CP51_NC_021325(2),PHAGE_Gordon_GMA1_NC_0309…	21	0.8076	0.3708
F3804-PS-LmUB3PA	comk	44.8	tail,head,capsid,portal,terminase,integrase	56	49	7	13	PHAGE_Lister_vB_LmoS_188_NC_028871(27),PHAGE_Lister_A006_NC_009815(25),PHAGE_Lister_LP_030_3_NC_024384(14),PHAGE_Lister_vB_LmoS_293_NC_028929(14),PHAGE_Lister_A500_NC_009810(12),PHAGE_Lister_A118_NC_003216(9),PHAGE_Lister_LP_101_NC_024387(6),PHAGE_Lister_2389_NC_003291(3),PHAGE_Lister_LP_030_2_NC_021539(3),PHAGE_Lactob_Lj965_NC_005355(2),PHAGE_Bacill_IEBH_NC_011167(2),PHAGE_Paenib_Tripp_NC_028930…	27	0.4821	0.3597
G429-PS2-LmUB3PA	comk	48.7	integrase,terminase,portal,capsid,head,tail	55	49	6	13	PHAGE_Lister_vB_LmoS_188_NC_028871(27),PHAGE_Lister_A006_NC_009815(25),PHAGE_Lister_LP_030_3_NC_024384(14),PHAGE_Lister_vB_LmoS_293_NC_028929(14),PHAGE_Lister_A500_NC_009810(12),PHAGE_Lister_A118_NC_003216(9),PHAGE_Lister_LP_101_NC_024387(6),PHAGE_Lister_2389_NC_003291(3),PHAGE_Lister_LP_030_2_NC_021539(3),PHAGE_Bacill_250_NC_029024(3),PHAGE_Lactob_Lj965_NC_005355(2),PHAGE_Bacill_IEBH_NC_011167(2…	27	0.4909	0.3584
B7681-P1-LmUB3PA	comk	52.4	tail,head,portal,terminase,recombinase,integrase	56	47	9	8	PHAGE_Lister_A118_NC_003216(36),PHAGE_Lister_A500_NC_009810(27),PHAGE_Lister_vB_LmoS_293_NC_028929(27),PHAGE_Lister_LP_030_3_NC_024384(27),PHAGE_Lister_A006_NC_009815(12),PHAGE_Lister_vB_LmoS_188_NC_028871(10),PHAGE_Lister_B025_NC_009812(5),PHAGE_Lister_LP_030_2_NC_021539(5),PHAGE_Lister_LP_101_NC_024387(4),PHAGE_Bacill_IEBH_NC_011167(3),PHAGE_Lister_2389_NC_003291(3),PHAGE_Clostr_phiCTC2A_NC_030…	38	0.6428	0.3579
B7681-P1-LmUB3PA	tRNA-Ser (cga)	73.7	integrase,portal,head,capsid,tail,terminase,protease	99	73	26	27	PHAGE_Lister_LP_101_NC_024387(35),PHAGE_Lister_B025_NC_009812(30),PHAGE_Lister_LP_030_2_NC_021539(13),PHAGE_Lister_A006_NC_009815(12),PHAGE_Lister_2389_NC_003291(11),PHAGE_Lister_A118_NC_003216(6),PHAGE_Staphy_IME_SA4_NC_029025(6),PHAGE_Strept_315.2_NC_004585(6),PHAGE_Lister_LP_030_3_NC_024384(5),PHAGE_Staphy_StB20_like_NC_028821(4),PHAGE_Lister_vB_LmoS_188_NC_028871(4),PHAGE_Lister_LMSP_25_NC_02…	38	0.3535	0.3628
B7681-P1-LmUB3PA	-	22.1	tail,head,capsid,portal,terminase	27	27	0	6	PHAGE_Lister_vB_LmoS_188_NC_028871(21),PHAGE_Lister_A006_NC_009815(20),PHAGE_Lister_vB_LmoS_293_NC_028929(7),PHAGE_Lister_A500_NC_009810(5),PHAGE_Lister_LP_030_3_NC_024384(5),PHAGE_Lister_LP_101_NC_024387(3),PHAGE_Strept_SV1_NC_018848(2),PHAGE_Paenib_Tripp_NC_028930(2),PHAGE_Lister_LP_030_2_NC_021539(2),PHAGE_Clostr_vB_CpeS_CP51_NC_021325(2),PHAGE_Brevib_Jimmer1_NC_029104(1),PHAGE_Bacill_Kida_NC_…	21	0.7777	0.3698
B8006-O1-LmUB3PA	comk	51	tail,head,portal,terminase,recombinase,integrase	53	44	9	8	PHAGE_Lister_A118_NC_003216(35),PHAGE_Lister_A500_NC_009810(27),PHAGE_Lister_vB_LmoS_293_NC_028929(27),PHAGE_Lister_LP_030_3_NC_024384(27),PHAGE_Lister_A006_NC_009815(12),PHAGE_Lister_vB_LmoS_188_NC_028871(10),PHAGE_Lister_B025_NC_009812(5),PHAGE_Lister_LP_030_2_NC_021539(5),PHAGE_Lister_LP_101_NC_024387(4),PHAGE_Bacill_IEBH_NC_011167(3),PHAGE_Lister_2389_NC_003291(3),PHAGE_Clostr_phiCTC2A_NC_030…	35	0.6603	0.3572
B8006-O1-LmUB3PA	-	22.1	tail,head,capsid,portal,terminase	27	27	0	6	PHAGE_Lister_vB_LmoS_188_NC_028871(21),PHAGE_Lister_A006_NC_009815(20),PHAGE_Lister_vB_LmoS_293_NC_028929(7),PHAGE_Lister_A500_NC_009810(5),PHAGE_Lister_LP_030_3_NC_024384(5),PHAGE_Lister_LP_101_NC_024387(3),PHAGE_Strept_SV1_NC_018848(2),PHAGE_Paenib_Tripp_NC_028930(2),PHAGE_Lister_LP_030_2_NC_021539(2),PHAGE_Clostr_vB_CpeS_CP51_NC_021325(2),PHAGE_Brevib_Jimmer1_NC_029104(1),PHAGE_Bacill_Kida_NC_…	21	0.7777	0.3698
B8006-O1-LmUB3PA	tRNA-Ser (cga)	34.6	integrase,portal,head,capsid,tail	48	35	13	21	PHAGE_Strept_315.2_NC_004585(7),PHAGE_Lister_A006_NC_009815(7),PHAGE_Lister_LP_101_NC_024387(6),PHAGE_Staphy_IME_SA4_NC_029025(5),PHAGE_Lister_A118_NC_003216(4),PHAGE_Staphy_StB20_like_NC_028821(4),PHAGE_Staphy_StB20_NC_019915(4),PHAGE_Staphy_phiRS7_NC_022914(4),PHAGE_Lister_vB_LmoS_188_NC_028871(3),PHAGE_Lactob_J_1_NC_022756(3),PHAGE_Lister_LMSP_25_NC_024360(3),PHAGE_Lactob_PL_1_NC_022757(3),PHA…	7	0.1458	0.3647
C62-P3-LmUB3PA	comk	51	tail,head,portal,terminase,recombinase,integrase	54	45	9	8	PHAGE_Lister_A118_NC_003216(36),PHAGE_Lister_A500_NC_009810(27),PHAGE_Lister_vB_LmoS_293_NC_028929(27),PHAGE_Lister_LP_030_3_NC_024384(27),PHAGE_Lister_A006_NC_009815(12),PHAGE_Lister_vB_LmoS_188_NC_028871(10),PHAGE_Lister_B025_NC_009812(5),PHAGE_Lister_LP_030_2_NC_021539(5),PHAGE_Lister_LP_101_NC_024387(4),PHAGE_Bacill_IEBH_NC_011167(3),PHAGE_Lister_2389_NC_003291(3),PHAGE_Clostr_phiCTC2A_NC_030…	36	0.6666	0.3572
C62-P3-LmUB3PA	-	22.1	tail,head,capsid,portal,terminase	27	27	0	6	PHAGE_Lister_vB_LmoS_188_NC_028871(21),PHAGE_Lister_A006_NC_009815(20),PHAGE_Lister_vB_LmoS_293_NC_028929(7),PHAGE_Lister_A500_NC_009810(5),PHAGE_Lister_LP_030_3_NC_024384(5),PHAGE_Lister_LP_101_NC_024387(3),PHAGE_Strept_SV1_NC_018848(2),PHAGE_Paenib_Tripp_NC_028930(2),PHAGE_Lister_LP_030_2_NC_021539(2),PHAGE_Clostr_vB_CpeS_CP51_NC_021325(2),PHAGE_Brevib_Jimmer1_NC_029104(1),PHAGE_Bacill_Kida_NC_…	21	0.7777	0.3698
C62-P3-LmUB3PA	tRNA-Ser (cga)	34.6	integrase,portal,head,capsid,tail	48	35	13	21	PHAGE_Strept_315.2_NC_004585(7),PHAGE_Lister_A006_NC_009815(7),PHAGE_Lister_LP_101_NC_024387(6),PHAGE_Staphy_IME_SA4_NC_029025(5),PHAGE_Lister_A118_NC_003216(4),PHAGE_Staphy_StB20_like_NC_028821(4),PHAGE_Staphy_StB20_NC_019915(4),PHAGE_Staphy_phiRS7_NC_022914(4),PHAGE_Lister_vB_LmoS_188_NC_028871(3),PHAGE_Lactob_J_1_NC_022756(3),PHAGE_Lister_LMSP_25_NC_024360(3),PHAGE_Lactob_PL_1_NC_022757(3),PHA…	7	0.1458	0.3647
CS311-S481-LmUB3PA	comk	51.1	tail,head,portal,terminase,recombinase,integrase	53	44	9	8	PHAGE_Lister_A118_NC_003216(34),PHAGE_Lister_vB_LmoS_293_NC_028929(27),PHAGE_Lister_LP_030_3_NC_024384(27),PHAGE_Lister_A500_NC_009810(26),PHAGE_Lister_A006_NC_009815(11),PHAGE_Lister_vB_LmoS_188_NC_028871(10),PHAGE_Lister_B025_NC_009812(5),PHAGE_Lister_LP_030_2_NC_021539(5),PHAGE_Lister_LP_101_NC_024387(4),PHAGE_Bacill_IEBH_NC_011167(3),PHAGE_Lister_2389_NC_003291(3),PHAGE_Clostr_phiCTC2A_NC_030…	35	0.6415	0.3572
CS311-S481-LmUB3PA	-	22.1	tail,head,capsid,portal,terminase	27	27	0	6	PHAGE_Lister_vB_LmoS_188_NC_028871(21),PHAGE_Lister_A006_NC_009815(20),PHAGE_Lister_vB_LmoS_293_NC_028929(7),PHAGE_Lister_A500_NC_009810(5),PHAGE_Lister_LP_030_3_NC_024384(5),PHAGE_Lister_LP_101_NC_024387(3),PHAGE_Strept_SV1_NC_018848(2),PHAGE_Paenib_Tripp_NC_028930(2),PHAGE_Lister_LP_030_2_NC_021539(2),PHAGE_Clostr_vB_CpeS_CP51_NC_021325(2),PHAGE_Brevib_Jimmer1_NC_029104(1),PHAGE_Bacill_Kida_NC_…	21	0.7777	0.3698
CS311-S481-LmUB3PA	tRNA-Ser (cga)	34.6	integrase,portal,head,capsid,tail	48	35	13	21	PHAGE_Strept_315.2_NC_004585(7),PHAGE_Lister_A006_NC_009815(7),PHAGE_Lister_LP_101_NC_024387(6),PHAGE_Staphy_IME_SA4_NC_029025(5),PHAGE_Lister_A118_NC_003216(4),PHAGE_Staphy_StB20_like_NC_028821(4),PHAGE_Staphy_StB20_NC_019915(4),PHAGE_Staphy_phiRS7_NC_022914(4),PHAGE_Lister_vB_LmoS_188_NC_028871(3),PHAGE_Lactob_J_1_NC_022756(3),PHAGE_Lister_LMSP_25_NC_024360(3),PHAGE_Lactob_PL_1_NC_022757(3),PHA…	7	0.1458	0.3647
CS42B-L-LmUB3PA	comk	49.3	integrase,recombinase,terminase,portal,head,tail	51	44	7	8	PHAGE_Lister_A118_NC_003216(34),PHAGE_Lister_vB_LmoS_293_NC_028929(27),PHAGE_Lister_LP_030_3_NC_024384(27),PHAGE_Lister_A500_NC_009810(26),PHAGE_Lister_A006_NC_009815(11),PHAGE_Lister_vB_LmoS_188_NC_028871(10),PHAGE_Lister_B025_NC_009812(5),PHAGE_Lister_LP_030_2_NC_021539(5),PHAGE_Lister_LP_101_NC_024387(4),PHAGE_Bacill_IEBH_NC_011167(3),PHAGE_Lister_2389_NC_003291(3),PHAGE_Clostr_phiCTC2A_NC_030…	35	0.6666	0.3571
CS42B-L-LmUB3PA	-	22.1	tail,head,capsid,portal,terminase	27	27	0	6	PHAGE_Lister_vB_LmoS_188_NC_028871(21),PHAGE_Lister_A006_NC_009815(20),PHAGE_Lister_vB_LmoS_293_NC_028929(7),PHAGE_Lister_A500_NC_009810(5),PHAGE_Lister_LP_030_3_NC_024384(5),PHAGE_Lister_LP_101_NC_024387(3),PHAGE_Strept_SV1_NC_018848(2),PHAGE_Paenib_Tripp_NC_028930(2),PHAGE_Lister_LP_030_2_NC_021539(2),PHAGE_Clostr_vB_CpeS_CP51_NC_021325(2),PHAGE_Brevib_Jimmer1_NC_029104(1),PHAGE_Bacill_Kida_NC_…	21	0.7777	0.3698
CS42B-L-LmUB3PA	tRNA-Ser (cga)	31.9	tail,head,capsid,portal,integrase	47	34	13	23	PHAGE_Lister_A006_NC_009815(7),PHAGE_Strept_315.2_NC_004585(6),PHAGE_Lister_LP_101_NC_024387(6),PHAGE_Staphy_IME_SA4_NC_029025(5),PHAGE_Lister_A118_NC_003216(4),PHAGE_Staphy_StB20_like_NC_028821(4),PHAGE_Staphy_StB20_NC_019915(4),PHAGE_Staphy_phiRS7_NC_022914(4),PHAGE_Lister_vB_LmoS_188_NC_028871(3),PHAGE_Lactob_J_1_NC_022756(3),PHAGE_Lister_LMSP_25_NC_024360(3),PHAGE_Lactob_PL_1_NC_022757(3),PHA…	8	0.1489	0.3696
CS462-S3-LmUB3PA	comk	52.1	tail,head,portal,terminase,recombinase,integrase	55	46	9	8	PHAGE_Lister_A118_NC_003216(36),PHAGE_Lister_A500_NC_009810(27),PHAGE_Lister_vB_LmoS_293_NC_028929(27),PHAGE_Lister_LP_030_3_NC_024384(27),PHAGE_Lister_A006_NC_009815(11),PHAGE_Lister_vB_LmoS_188_NC_028871(10),PHAGE_Lister_B025_NC_009812(6),PHAGE_Lister_LP_030_2_NC_021539(5),PHAGE_Lister_LP_101_NC_024387(4),PHAGE_Bacill_IEBH_NC_011167(3),PHAGE_Lister_2389_NC_003291(3),PHAGE_Clostr_phiCTC2A_NC_030…	37	0.6545	0.3578
CS462-S3-LmUB3PA	-	22.1	tail,head,capsid,portal,terminase	27	27	0	6	PHAGE_Lister_vB_LmoS_188_NC_028871(21),PHAGE_Lister_A006_NC_009815(20),PHAGE_Lister_vB_LmoS_293_NC_028929(7),PHAGE_Lister_A500_NC_009810(5),PHAGE_Lister_LP_030_3_NC_024384(5),PHAGE_Lister_LP_101_NC_024387(3),PHAGE_Strept_SV1_NC_018848(2),PHAGE_Paenib_Tripp_NC_028930(2),PHAGE_Lister_LP_030_2_NC_021539(2),PHAGE_Clostr_vB_CpeS_CP51_NC_021325(2),PHAGE_Brevib_Jimmer1_NC_029104(1),PHAGE_Bacill_Kida_NC_…	21	0.7777	0.3698
CS462-S3-LmUB3PA	tRNA-Ser (cga)	34.6	integrase,portal,head,capsid,tail	48	35	13	21	PHAGE_Strept_315.2_NC_004585(7),PHAGE_Lister_A006_NC_009815(7),PHAGE_Lister_LP_101_NC_024387(6),PHAGE_Staphy_IME_SA4_NC_029025(5),PHAGE_Lister_A118_NC_003216(4),PHAGE_Staphy_StB20_like_NC_028821(4),PHAGE_Staphy_StB20_NC_019915(4),PHAGE_Staphy_phiRS7_NC_022914(4),PHAGE_Lister_vB_LmoS_188_NC_028871(3),PHAGE_Lactob_J_1_NC_022756(3),PHAGE_Lister_LMSP_25_NC_024360(3),PHAGE_Lactob_PL_1_NC_022757(3),PHA…	7	0.1458	0.3647
CS488-AS1-LmUB3PA	comk	49.4	integrase,recombinase,terminase,portal,head,tail	52	44	8	8	PHAGE_Lister_A118_NC_003216(35),PHAGE_Lister_vB_LmoS_293_NC_028929(27),PHAGE_Lister_LP_030_3_NC_024384(27),PHAGE_Lister_A500_NC_009810(26),PHAGE_Lister_A006_NC_009815(11),PHAGE_Lister_vB_LmoS_188_NC_028871(10),PHAGE_Lister_B025_NC_009812(5),PHAGE_Lister_LP_030_2_NC_021539(5),PHAGE_Lister_LP_101_NC_024387(4),PHAGE_Bacill_IEBH_NC_011167(3),PHAGE_Lister_2389_NC_003291(3),PHAGE_Clostr_phiCTC2A_NC_030…	35	0.673	0.3572
CS488-AS1-LmUB3PA	-	22.1	tail,head,capsid,portal,terminase	27	27	0	6	PHAGE_Lister_vB_LmoS_188_NC_028871(21),PHAGE_Lister_A006_NC_009815(20),PHAGE_Lister_vB_LmoS_293_NC_028929(7),PHAGE_Lister_A500_NC_009810(5),PHAGE_Lister_LP_030_3_NC_024384(5),PHAGE_Lister_LP_101_NC_024387(3),PHAGE_Strept_SV1_NC_018848(2),PHAGE_Paenib_Tripp_NC_028930(2),PHAGE_Lister_LP_030_2_NC_021539(2),PHAGE_Clostr_vB_CpeS_CP51_NC_021325(2),PHAGE_Brevib_Jimmer1_NC_029104(1),PHAGE_Bacill_Kida_NC_…	21	0.7777	0.3698
CS488-AS1-LmUB3PA	tRNA-Ser (cga)	31.9	tail,head,capsid,portal,integrase	47	34	13	23	PHAGE_Lister_A006_NC_009815(7),PHAGE_Strept_315.2_NC_004585(6),PHAGE_Lister_LP_101_NC_024387(6),PHAGE_Staphy_IME_SA4_NC_029025(5),PHAGE_Lister_A118_NC_003216(4),PHAGE_Staphy_StB20_like_NC_028821(4),PHAGE_Staphy_StB20_NC_019915(4),PHAGE_Staphy_phiRS7_NC_022914(4),PHAGE_Lister_vB_LmoS_188_NC_028871(3),PHAGE_Lactob_J_1_NC_022756(3),PHAGE_Lister_LMSP_25_NC_024360(3),PHAGE_Lactob_PL_1_NC_022757(3),PHA…	8	0.1489	0.3696
CS500-AS1-LmUB3PA	comk	49.3	integrase,recombinase,terminase,portal,head,tail	53	45	8	8	PHAGE_Lister_A118_NC_003216(34),PHAGE_Lister_vB_LmoS_293_NC_028929(27),PHAGE_Lister_LP_030_3_NC_024384(27),PHAGE_Lister_A500_NC_009810(26),PHAGE_Lister_A006_NC_009815(11),PHAGE_Lister_vB_LmoS_188_NC_028871(10),PHAGE_Lister_B025_NC_009812(5),PHAGE_Lister_LP_030_2_NC_021539(5),PHAGE_Lister_LP_101_NC_024387(4),PHAGE_Bacill_IEBH_NC_011167(3),PHAGE_Lister_2389_NC_003291(3),PHAGE_Clostr_phiCTC2A_NC_030…	36	0.6415	0.3573
CS500-AS1-LmUB3PA	tRNA-Ser (cga)	72.7	tail,capsid,protease,portal,terminase,head,integrase	98	73	25	27	PHAGE_Lister_LP_101_NC_024387(35),PHAGE_Lister_B025_NC_009812(30),PHAGE_Lister_LP_030_2_NC_021539(13),PHAGE_Lister_A006_NC_009815(12),PHAGE_Lister_2389_NC_003291(11),PHAGE_Lister_A118_NC_003216(6),PHAGE_Staphy_IME_SA4_NC_029025(6),PHAGE_Strept_315.2_NC_004585(6),PHAGE_Lister_LP_030_3_NC_024384(5),PHAGE_Staphy_StB20_like_NC_028821(4),PHAGE_Lister_vB_LmoS_188_NC_028871(4),PHAGE_Lister_LMSP_25_NC_02…	38	0.3571	0.3644
CS500-AS1-LmUB3PA	-	22.1	tail,head,capsid,portal,terminase	27	27	0	6	PHAGE_Lister_vB_LmoS_188_NC_028871(21),PHAGE_Lister_A006_NC_009815(20),PHAGE_Lister_vB_LmoS_293_NC_028929(7),PHAGE_Lister_A500_NC_009810(5),PHAGE_Lister_LP_030_3_NC_024384(5),PHAGE_Lister_LP_101_NC_024387(3),PHAGE_Strept_SV1_NC_018848(2),PHAGE_Paenib_Tripp_NC_028930(2),PHAGE_Lister_LP_030_2_NC_021539(2),PHAGE_Clostr_vB_CpeS_CP51_NC_021325(2),PHAGE_Brevib_Jimmer1_NC_029104(1),PHAGE_Bacill_Kida_NC_…	21	0.7777	0.3698
CS536-FS1-LmUB3PA	comk	50.8	integrase,recombinase,terminase,portal,head,tail	57	48	9	8	PHAGE_Lister_A118_NC_003216(35),PHAGE_Lister_vB_LmoS_293_NC_028929(27),PHAGE_Lister_LP_030_3_NC_024384(27),PHAGE_Lister_A500_NC_009810(26),PHAGE_Lister_A006_NC_009815(11),PHAGE_Lister_vB_LmoS_188_NC_028871(10),PHAGE_Lister_B025_NC_009812(6),PHAGE_Lister_LP_030_2_NC_021539(5),PHAGE_Lister_LP_101_NC_024387(4),PHAGE_Bacill_IEBH_NC_011167(3),PHAGE_Lister_2389_NC_003291(3),PHAGE_Clostr_phiCTC2A_NC_030…	39	0.614	0.3576
CS536-FS1-LmUB3PA	-	22.1	tail,head,capsid,portal,terminase	27	27	0	6	PHAGE_Lister_vB_LmoS_188_NC_028871(21),PHAGE_Lister_A006_NC_009815(20),PHAGE_Lister_vB_LmoS_293_NC_028929(7),PHAGE_Lister_A500_NC_009810(5),PHAGE_Lister_LP_030_3_NC_024384(5),PHAGE_Lister_LP_101_NC_024387(3),PHAGE_Strept_SV1_NC_018848(2),PHAGE_Paenib_Tripp_NC_028930(2),PHAGE_Lister_LP_030_2_NC_021539(2),PHAGE_Clostr_vB_CpeS_CP51_NC_021325(2),PHAGE_Brevib_Jimmer1_NC_029104(1),PHAGE_Bacill_Kida_NC_…	21	0.7777	0.3698
CS536-FS1-LmUB3PA	tRNA-Ser (cga)	31.9	tail,head,capsid,portal,integrase	47	34	13	23	PHAGE_Lister_A006_NC_009815(7),PHAGE_Strept_315.2_NC_004585(6),PHAGE_Lister_LP_101_NC_024387(6),PHAGE_Staphy_IME_SA4_NC_029025(5),PHAGE_Lister_A118_NC_003216(4),PHAGE_Staphy_StB20_like_NC_028821(4),PHAGE_Staphy_StB20_NC_019915(4),PHAGE_Staphy_phiRS7_NC_022914(4),PHAGE_Lister_vB_LmoS_188_NC_028871(3),PHAGE_Lactob_J_1_NC_022756(3),PHAGE_Lister_LMSP_25_NC_024360(3),PHAGE_Lactob_PL_1_NC_022757(3),PHA…	8	0.1489	0.3696
CS594-BFS1-LmUB3PA	comk	49.5	integrase,recombinase,terminase,portal,head,tail	53	45	8	8	PHAGE_Lister_A118_NC_003216(35),PHAGE_Lister_vB_LmoS_293_NC_028929(27),PHAGE_Lister_LP_030_3_NC_024384(27),PHAGE_Lister_A500_NC_009810(26),PHAGE_Lister_A006_NC_009815(11),PHAGE_Lister_vB_LmoS_188_NC_028871(10),PHAGE_Lister_B025_NC_009812(5),PHAGE_Lister_LP_030_2_NC_021539(5),PHAGE_Lister_LP_101_NC_024387(4),PHAGE_Bacill_IEBH_NC_011167(3),PHAGE_Lister_2389_NC_003291(3),PHAGE_Clostr_phiCTC2A_NC_030…	36	0.6603	0.3571
CS594-BFS1-LmUB3PA	tRNA-Ser (cga)	72.7	tail,capsid,protease,portal,terminase,head,integrase	97	73	24	27	PHAGE_Lister_LP_101_NC_024387(35),PHAGE_Lister_B025_NC_009812(30),PHAGE_Lister_LP_030_2_NC_021539(13),PHAGE_Lister_A006_NC_009815(12),PHAGE_Lister_2389_NC_003291(11),PHAGE_Lister_A118_NC_003216(6),PHAGE_Staphy_IME_SA4_NC_029025(6),PHAGE_Strept_315.2_NC_004585(6),PHAGE_Lister_LP_030_3_NC_024384(5),PHAGE_Staphy_StB20_like_NC_028821(4),PHAGE_Lister_vB_LmoS_188_NC_028871(4),PHAGE_Lister_LMSP_25_NC_02…	38	0.3608	0.3644
CS594-BFS1-LmUB3PA	-	22.1	tail,head,capsid,portal,terminase	27	27	0	6	PHAGE_Lister_vB_LmoS_188_NC_028871(21),PHAGE_Lister_A006_NC_009815(20),PHAGE_Lister_vB_LmoS_293_NC_028929(7),PHAGE_Lister_A500_NC_009810(5),PHAGE_Lister_LP_030_3_NC_024384(5),PHAGE_Lister_LP_101_NC_024387(3),PHAGE_Strept_SV1_NC_018848(2),PHAGE_Paenib_Tripp_NC_028930(2),PHAGE_Lister_LP_030_2_NC_021539(2),PHAGE_Clostr_vB_CpeS_CP51_NC_021325(2),PHAGE_Brevib_Jimmer1_NC_029104(1),PHAGE_Bacill_Kida_NC_…	21	0.7777	0.3698
CS600-CS1-LmUB3PA	comk	49.4	integrase,recombinase,terminase,portal,head,tail	53	45	8	8	PHAGE_Lister_A118_NC_003216(35),PHAGE_Lister_vB_LmoS_293_NC_028929(27),PHAGE_Lister_LP_030_3_NC_024384(27),PHAGE_Lister_A500_NC_009810(26),PHAGE_Lister_A006_NC_009815(11),PHAGE_Lister_vB_LmoS_188_NC_028871(10),PHAGE_Lister_B025_NC_009812(5),PHAGE_Lister_LP_030_2_NC_021539(5),PHAGE_Lister_LP_101_NC_024387(4),PHAGE_Bacill_IEBH_NC_011167(3),PHAGE_Lister_2389_NC_003291(3),PHAGE_Clostr_phiCTC2A_NC_030…	36	0.6603	0.3574
CS600-CS1-LmUB3PA	-	22.1	tail,head,capsid,portal,terminase	27	27	0	6	PHAGE_Lister_vB_LmoS_188_NC_028871(21),PHAGE_Lister_A006_NC_009815(20),PHAGE_Lister_vB_LmoS_293_NC_028929(7),PHAGE_Lister_A500_NC_009810(5),PHAGE_Lister_LP_030_3_NC_024384(5),PHAGE_Lister_LP_101_NC_024387(3),PHAGE_Strept_SV1_NC_018848(2),PHAGE_Paenib_Tripp_NC_028930(2),PHAGE_Lister_LP_030_2_NC_021539(2),PHAGE_Clostr_vB_CpeS_CP51_NC_021325(2),PHAGE_Brevib_Jimmer1_NC_029104(1),PHAGE_Bacill_Kida_NC_…	21	0.7777	0.3698
CS600-CS1-LmUB3PA	tRNA-Ser (cga)	31.9	tail,head,capsid,portal,integrase	47	34	13	23	PHAGE_Lister_A006_NC_009815(7),PHAGE_Strept_315.2_NC_004585(6),PHAGE_Lister_LP_101_NC_024387(6),PHAGE_Staphy_IME_SA4_NC_029025(5),PHAGE_Lister_A118_NC_003216(4),PHAGE_Staphy_StB20_like_NC_028821(4),PHAGE_Staphy_StB20_NC_019915(4),PHAGE_Staphy_phiRS7_NC_022914(4),PHAGE_Lister_vB_LmoS_188_NC_028871(3),PHAGE_Lactob_J_1_NC_022756(3),PHAGE_Lister_LMSP_25_NC_024360(3),PHAGE_Lactob_PL_1_NC_022757(3),PHA…	8	0.1489	0.3696
DS648-A1-LmUB3PA	comk	51.1	tail,head,portal,terminase,recombinase,integrase	55	46	9	8	PHAGE_Lister_A118_NC_003216(35),PHAGE_Lister_A500_NC_009810(27),PHAGE_Lister_vB_LmoS_293_NC_028929(27),PHAGE_Lister_LP_030_3_NC_024384(27),PHAGE_Lister_A006_NC_009815(12),PHAGE_Lister_vB_LmoS_188_NC_028871(10),PHAGE_Lister_B025_NC_009812(5),PHAGE_Lister_LP_030_2_NC_021539(5),PHAGE_Lister_LP_101_NC_024387(4),PHAGE_Bacill_IEBH_NC_011167(3),PHAGE_Lister_2389_NC_003291(3),PHAGE_Clostr_phiCTC2A_NC_030…	37	0.6363	0.3573
DS648-A1-LmUB3PA	-	22.1	tail,head,capsid,portal,terminase	27	27	0	6	PHAGE_Lister_vB_LmoS_188_NC_028871(21),PHAGE_Lister_A006_NC_009815(20),PHAGE_Lister_vB_LmoS_293_NC_028929(7),PHAGE_Lister_A500_NC_009810(5),PHAGE_Lister_LP_030_3_NC_024384(5),PHAGE_Lister_LP_101_NC_024387(3),PHAGE_Strept_SV1_NC_018848(2),PHAGE_Paenib_Tripp_NC_028930(2),PHAGE_Lister_LP_030_2_NC_021539(2),PHAGE_Clostr_vB_CpeS_CP51_NC_021325(2),PHAGE_Brevib_Jimmer1_NC_029104(1),PHAGE_Bacill_Kida_NC_…	21	0.7777	0.3698
DS648-A1-LmUB3PA	tRNA-Ser (cga)	34.6	integrase,portal,head,capsid,tail	48	35	13	21	PHAGE_Strept_315.2_NC_004585(7),PHAGE_Lister_A006_NC_009815(7),PHAGE_Lister_LP_101_NC_024387(6),PHAGE_Staphy_IME_SA4_NC_029025(5),PHAGE_Lister_A118_NC_003216(4),PHAGE_Staphy_StB20_like_NC_028821(4),PHAGE_Staphy_StB20_NC_019915(4),PHAGE_Staphy_phiRS7_NC_022914(4),PHAGE_Lister_vB_LmoS_188_NC_028871(3),PHAGE_Lactob_J_1_NC_022756(3),PHAGE_Lister_LMSP_25_NC_024360(3),PHAGE_Lactob_PL_1_NC_022757(3),PHA…	7	0.1458	0.3647
DS696-A1-LmUB3PA	comk	53.2	integrase,recombinase,terminase,portal,head,tail	56	48	8	12	PHAGE_Lister_A118_NC_003216(34),PHAGE_Lister_A500_NC_009810(26),PHAGE_Lister_vB_LmoS_293_NC_028929(26),PHAGE_Lister_LP_030_3_NC_024384(26),PHAGE_Lister_A006_NC_009815(10),PHAGE_Lister_vB_LmoS_188_NC_028871(9),PHAGE_Lister_B025_NC_009812(5),PHAGE_Lister_LP_030_2_NC_021539(5),PHAGE_Lister_LP_101_NC_024387(4),PHAGE_Bacill_IEBH_NC_011167(3),PHAGE_Lister_2389_NC_003291(3),PHAGE_Paenib_Fern_NC_028851(2…	35	0.6071	0.3576
DS696-A1-LmUB3PA	-	22.1	tail,head,capsid,portal,terminase	27	27	0	6	PHAGE_Lister_vB_LmoS_188_NC_028871(21),PHAGE_Lister_A006_NC_009815(20),PHAGE_Lister_vB_LmoS_293_NC_028929(7),PHAGE_Lister_A500_NC_009810(5),PHAGE_Lister_LP_030_3_NC_024384(5),PHAGE_Lister_LP_101_NC_024387(3),PHAGE_Strept_SV1_NC_018848(2),PHAGE_Paenib_Tripp_NC_028930(2),PHAGE_Lister_LP_030_2_NC_021539(2),PHAGE_Clostr_vB_CpeS_CP51_NC_021325(2),PHAGE_Brevib_Jimmer1_NC_029104(1),PHAGE_Bacill_Kida_NC_…	21	0.7777	0.3698
DS696-A1-LmUB3PA	tRNA-Ser (cga)	31.9	tail,head,capsid,portal,integrase	47	34	13	23	PHAGE_Lister_A006_NC_009815(7),PHAGE_Strept_315.2_NC_004585(6),PHAGE_Lister_LP_101_NC_024387(6),PHAGE_Staphy_IME_SA4_NC_029025(5),PHAGE_Lister_A118_NC_003216(4),PHAGE_Staphy_StB20_like_NC_028821(4),PHAGE_Staphy_StB20_NC_019915(4),PHAGE_Staphy_phiRS7_NC_022914(4),PHAGE_Lister_vB_LmoS_188_NC_028871(3),PHAGE_Lactob_J_1_NC_022756(3),PHAGE_Lister_LMSP_25_NC_024360(3),PHAGE_Lactob_PL_1_NC_022757(3),PHA…	8	0.1489	0.3696
A4-O2-LmUB3PA	comk	38	lysin,integrase	62	52	10	12	PHAGE_Lister_A006_NC_009815(31),PHAGE_Lister_vB_LmoS_188_NC_028871(22),PHAGE_Lister_A118_NC_003216(18),PHAGE_Lister_LP_030_3_NC_024384(17),PHAGE_Lister_vB_LmoS_293_NC_028929(12),PHAGE_Lister_A500_NC_009810(9),PHAGE_Lister_LP_101_NC_024387(8),PHAGE_Lister_LP_030_2_NC_021539(5),PHAGE_Paenib_Tripp_NC_028930(2),PHAGE_Lister_2389_NC_003291(2),PHAGE_Lister_B025_NC_009812(2),PHAGE_Lactob_PL_1_NC_022757(…	31	0.5	0.362
B7201-P3-LmUB3PA	comk	50.4	integrase,lysin	62	52	10	12	PHAGE_Lister_A006_NC_009815(31),PHAGE_Lister_vB_LmoS_188_NC_028871(22),PHAGE_Lister_A118_NC_003216(18),PHAGE_Lister_LP_030_3_NC_024384(17),PHAGE_Lister_vB_LmoS_293_NC_028929(12),PHAGE_Lister_A500_NC_009810(9),PHAGE_Lister_LP_101_NC_024387(8),PHAGE_Lister_LP_030_2_NC_021539(5),PHAGE_Paenib_Tripp_NC_028930(2),PHAGE_Lister_2389_NC_003291(2),PHAGE_Lister_B025_NC_009812(2),PHAGE_Lactob_PL_1_NC_022757(…	31	0.5	0.3591
B7678-P1-LmUB3PA	comk	50.4	integrase,lysin	62	52	10	12	PHAGE_Lister_A006_NC_009815(31),PHAGE_Lister_vB_LmoS_188_NC_028871(22),PHAGE_Lister_A118_NC_003216(18),PHAGE_Lister_LP_030_3_NC_024384(17),PHAGE_Lister_vB_LmoS_293_NC_028929(12),PHAGE_Lister_A500_NC_009810(9),PHAGE_Lister_LP_101_NC_024387(8),PHAGE_Lister_LP_030_2_NC_021539(5),PHAGE_Paenib_Tripp_NC_028930(2),PHAGE_Lister_2389_NC_003291(2),PHAGE_Lister_B025_NC_009812(2),PHAGE_Lactob_PL_1_NC_022757(…	31	0.5	0.3591
B7853-P1-LmUB3PA	comk	38	lysin,integrase	62	52	10	12	PHAGE_Lister_A006_NC_009815(31),PHAGE_Lister_vB_LmoS_188_NC_028871(22),PHAGE_Lister_A118_NC_003216(18),PHAGE_Lister_LP_030_3_NC_024384(17),PHAGE_Lister_vB_LmoS_293_NC_028929(12),PHAGE_Lister_A500_NC_009810(9),PHAGE_Lister_LP_101_NC_024387(8),PHAGE_Lister_LP_030_2_NC_021539(5),PHAGE_Paenib_Tripp_NC_028930(2),PHAGE_Lister_2389_NC_003291(2),PHAGE_Lister_B025_NC_009812(2),PHAGE_Lactob_PL_1_NC_022757(…	31	0.5	0.362
C3d-LmUB3PA	comk	39.2	lysin,integrase	66	56	10	11	PHAGE_Lister_A006_NC_009815(32),PHAGE_Lister_vB_LmoS_188_NC_028871(23),PHAGE_Lister_A118_NC_003216(22),PHAGE_Lister_LP_030_3_NC_024384(19),PHAGE_Lister_vB_LmoS_293_NC_028929(15),PHAGE_Lister_A500_NC_009810(9),PHAGE_Lister_LP_101_NC_024387(8),PHAGE_Lister_LP_030_2_NC_021539(5),PHAGE_Paenib_Tripp_NC_028930(2),PHAGE_Lister_2389_NC_003291(2),PHAGE_Lister_B025_NC_009812(2),PHAGE_Lactob_PL_1_NC_022757(…	32	0.4848	0.3612
C5068-PT1-LmUB3PA	comk	51.6	integrase,lysin	65	56	9	11	PHAGE_Lister_A006_NC_009815(32),PHAGE_Lister_vB_LmoS_188_NC_028871(23),PHAGE_Lister_A118_NC_003216(22),PHAGE_Lister_LP_030_3_NC_024384(19),PHAGE_Lister_vB_LmoS_293_NC_028929(15),PHAGE_Lister_A500_NC_009810(9),PHAGE_Lister_LP_101_NC_024387(8),PHAGE_Lister_LP_030_2_NC_021539(5),PHAGE_Paenib_Tripp_NC_028930(2),PHAGE_Lister_2389_NC_003291(2),PHAGE_Lister_B025_NC_009812(2),PHAGE_Lactob_PL_1_NC_022757(…	32	0.4923	0.3585
C5126-P-LmUB3PA	comk	50.4	integrase,lysin	62	52	10	12	PHAGE_Lister_A006_NC_009815(31),PHAGE_Lister_vB_LmoS_188_NC_028871(22),PHAGE_Lister_A118_NC_003216(18),PHAGE_Lister_LP_030_3_NC_024384(17),PHAGE_Lister_vB_LmoS_293_NC_028929(12),PHAGE_Lister_A500_NC_009810(9),PHAGE_Lister_LP_101_NC_024387(8),PHAGE_Lister_LP_030_2_NC_021539(5),PHAGE_Paenib_Tripp_NC_028930(2),PHAGE_Lister_2389_NC_003291(2),PHAGE_Lister_B025_NC_009812(2),PHAGE_Lactob_PL_1_NC_022757(…	31	0.5	0.3591
C5204-PT-LmUB3PA	comk	50.4	integrase,lysin	62	52	10	12	PHAGE_Lister_A006_NC_009815(31),PHAGE_Lister_vB_LmoS_188_NC_028871(22),PHAGE_Lister_A118_NC_003216(18),PHAGE_Lister_LP_030_3_NC_024384(17),PHAGE_Lister_vB_LmoS_293_NC_028929(12),PHAGE_Lister_A500_NC_009810(9),PHAGE_Lister_LP_101_NC_024387(8),PHAGE_Lister_LP_030_2_NC_021539(5),PHAGE_Paenib_Tripp_NC_028930(2),PHAGE_Lister_2389_NC_003291(2),PHAGE_Lister_B025_NC_009812(2),PHAGE_Lactob_PL_1_NC_022757(…	31	0.5	0.3591
C943-P-LmUB3PA	comk	50.4	integrase,lysin	62	52	10	12	PHAGE_Lister_A006_NC_009815(31),PHAGE_Lister_vB_LmoS_188_NC_028871(22),PHAGE_Lister_A118_NC_003216(18),PHAGE_Lister_LP_030_3_NC_024384(17),PHAGE_Lister_vB_LmoS_293_NC_028929(12),PHAGE_Lister_A500_NC_009810(9),PHAGE_Lister_LP_101_NC_024387(8),PHAGE_Lister_LP_030_2_NC_021539(5),PHAGE_Paenib_Tripp_NC_028930(2),PHAGE_Lister_2389_NC_003291(2),PHAGE_Lister_B025_NC_009812(2),PHAGE_Lactob_PL_1_NC_022757(…	31	0.5	0.3591
CL122-AS1-LmUB3PA	comk	38	lysin,integrase	62	52	10	12	PHAGE_Lister_A006_NC_009815(31),PHAGE_Lister_vB_LmoS_188_NC_028871(22),PHAGE_Lister_A118_NC_003216(18),PHAGE_Lister_LP_030_3_NC_024384(17),PHAGE_Lister_vB_LmoS_293_NC_028929(12),PHAGE_Lister_A500_NC_009810(9),PHAGE_Lister_LP_101_NC_024387(8),PHAGE_Lister_LP_030_2_NC_021539(5),PHAGE_Paenib_Tripp_NC_028930(2),PHAGE_Lister_2389_NC_003291(2),PHAGE_Lister_B025_NC_009812(2),PHAGE_Lactob_PL_1_NC_022757(…	31	0.5	0.362
CL369-S2-LmUB3PA	comk	50.4	integrase,lysin	62	52	10	12	PHAGE_Lister_A006_NC_009815(31),PHAGE_Lister_vB_LmoS_188_NC_028871(22),PHAGE_Lister_A118_NC_003216(18),PHAGE_Lister_LP_030_3_NC_024384(17),PHAGE_Lister_vB_LmoS_293_NC_028929(12),PHAGE_Lister_A500_NC_009810(9),PHAGE_Lister_LP_101_NC_024387(8),PHAGE_Lister_LP_030_2_NC_021539(5),PHAGE_Paenib_Tripp_NC_028930(2),PHAGE_Lister_2389_NC_003291(2),PHAGE_Lister_B025_NC_009812(2),PHAGE_Lactob_PL_1_NC_022757(…	31	0.5	0.3591
CL372-S1-LmUB3PA	comk	50.4	integrase,lysin	62	52	10	12	PHAGE_Lister_A006_NC_009815(31),PHAGE_Lister_vB_LmoS_188_NC_028871(22),PHAGE_Lister_A118_NC_003216(18),PHAGE_Lister_LP_030_3_NC_024384(17),PHAGE_Lister_vB_LmoS_293_NC_028929(12),PHAGE_Lister_A500_NC_009810(9),PHAGE_Lister_LP_101_NC_024387(8),PHAGE_Lister_LP_030_2_NC_021539(5),PHAGE_Paenib_Tripp_NC_028930(2),PHAGE_Lister_2389_NC_003291(2),PHAGE_Lister_B025_NC_009812(2),PHAGE_Lactob_PL_1_NC_022757(…	31	0.5	0.3591
CL377-S1-LmUB3PA	comk	50.4	integrase,lysin	62	52	10	12	PHAGE_Lister_A006_NC_009815(31),PHAGE_Lister_vB_LmoS_188_NC_028871(22),PHAGE_Lister_A118_NC_003216(18),PHAGE_Lister_LP_030_3_NC_024384(17),PHAGE_Lister_vB_LmoS_293_NC_028929(12),PHAGE_Lister_A500_NC_009810(9),PHAGE_Lister_LP_101_NC_024387(8),PHAGE_Lister_LP_030_2_NC_021539(5),PHAGE_Paenib_Tripp_NC_028930(2),PHAGE_Lister_2389_NC_003291(2),PHAGE_Lister_B025_NC_009812(2),PHAGE_Lactob_PL_1_NC_022757(…	31	0.5	0.3591
CL403-S4-LmUB3PA	comk	50.4	integrase,lysin	62	52	10	12	PHAGE_Lister_A006_NC_009815(31),PHAGE_Lister_vB_LmoS_188_NC_028871(22),PHAGE_Lister_A118_NC_003216(18),PHAGE_Lister_LP_030_3_NC_024384(17),PHAGE_Lister_vB_LmoS_293_NC_028929(12),PHAGE_Lister_A500_NC_009810(9),PHAGE_Lister_LP_101_NC_024387(8),PHAGE_Lister_LP_030_2_NC_021539(5),PHAGE_Paenib_Tripp_NC_028930(2),PHAGE_Lister_2389_NC_003291(2),PHAGE_Lister_B025_NC_009812(2),PHAGE_Lactob_PL_1_NC_022757(…	31	0.5	0.3591
CL414-AS1-LmUB3PA	comk	38	lysin,integrase	62	52	10	12	PHAGE_Lister_A006_NC_009815(31),PHAGE_Lister_vB_LmoS_188_NC_028871(22),PHAGE_Lister_A118_NC_003216(18),PHAGE_Lister_LP_030_3_NC_024384(17),PHAGE_Lister_vB_LmoS_293_NC_028929(12),PHAGE_Lister_A500_NC_009810(9),PHAGE_Lister_LP_101_NC_024387(8),PHAGE_Lister_LP_030_2_NC_021539(5),PHAGE_Paenib_Tripp_NC_028930(2),PHAGE_Lister_2389_NC_003291(2),PHAGE_Lister_B025_NC_009812(2),PHAGE_Lactob_PL_1_NC_022757(…	31	0.5	0.362
CL72-P1-LmUB3PA	comk	38	lysin,integrase	62	52	10	12	PHAGE_Lister_A006_NC_009815(31),PHAGE_Lister_vB_LmoS_188_NC_028871(22),PHAGE_Lister_A118_NC_003216(18),PHAGE_Lister_LP_030_3_NC_024384(17),PHAGE_Lister_vB_LmoS_293_NC_028929(12),PHAGE_Lister_A500_NC_009810(9),PHAGE_Lister_LP_101_NC_024387(8),PHAGE_Lister_LP_030_2_NC_021539(5),PHAGE_Paenib_Tripp_NC_028930(2),PHAGE_Lister_2389_NC_003291(2),PHAGE_Lister_B025_NC_009812(2),PHAGE_Lactob_PL_1_NC_022757(…	31	0.5	0.362
CL86-AP2-LmUB3PA	comk	50.4	integrase,lysin	62	52	10	12	PHAGE_Lister_A006_NC_009815(31),PHAGE_Lister_vB_LmoS_188_NC_028871(22),PHAGE_Lister_A118_NC_003216(18),PHAGE_Lister_LP_030_3_NC_024384(17),PHAGE_Lister_vB_LmoS_293_NC_028929(12),PHAGE_Lister_A500_NC_009810(9),PHAGE_Lister_LP_101_NC_024387(8),PHAGE_Lister_LP_030_2_NC_021539(5),PHAGE_Paenib_Tripp_NC_028930(2),PHAGE_Lister_2389_NC_003291(2),PHAGE_Lister_B025_NC_009812(2),PHAGE_Lactob_PL_1_NC_022757(…	31	0.5	0.3591
CS43C-LmUB3PA	comk	39.2	lysin,integrase	66	56	10	11	PHAGE_Lister_A006_NC_009815(32),PHAGE_Lister_vB_LmoS_188_NC_028871(23),PHAGE_Lister_A118_NC_003216(22),PHAGE_Lister_LP_030_3_NC_024384(19),PHAGE_Lister_vB_LmoS_293_NC_028929(15),PHAGE_Lister_A500_NC_009810(9),PHAGE_Lister_LP_101_NC_024387(8),PHAGE_Lister_LP_030_2_NC_021539(5),PHAGE_Paenib_Tripp_NC_028930(2),PHAGE_Lister_2389_NC_003291(2),PHAGE_Lister_B025_NC_009812(2),PHAGE_Lactob_PL_1_NC_022757(…	32	0.4848	0.3612
CS504-CA1-LmUB3PA	comk	39.2	lysin,integrase	66	56	10	11	PHAGE_Lister_A006_NC_009815(32),PHAGE_Lister_vB_LmoS_188_NC_028871(23),PHAGE_Lister_A118_NC_003216(22),PHAGE_Lister_LP_030_3_NC_024384(19),PHAGE_Lister_vB_LmoS_293_NC_028929(15),PHAGE_Lister_A500_NC_009810(9),PHAGE_Lister_LP_101_NC_024387(8),PHAGE_Lister_LP_030_2_NC_021539(5),PHAGE_Paenib_Tripp_NC_028930(2),PHAGE_Lister_2389_NC_003291(2),PHAGE_Lister_B025_NC_009812(2),PHAGE_Lactob_PL_1_NC_022757(…	32	0.4848	0.3612
CS536-PL1-LmUB3PA	comk	38	lysin,integrase	62	52	10	12	PHAGE_Lister_A006_NC_009815(31),PHAGE_Lister_vB_LmoS_188_NC_028871(22),PHAGE_Lister_A118_NC_003216(18),PHAGE_Lister_LP_030_3_NC_024384(17),PHAGE_Lister_vB_LmoS_293_NC_028929(12),PHAGE_Lister_A500_NC_009810(9),PHAGE_Lister_LP_101_NC_024387(8),PHAGE_Lister_LP_030_2_NC_021539(5),PHAGE_Paenib_Tripp_NC_028930(2),PHAGE_Lister_2389_NC_003291(2),PHAGE_Lister_B025_NC_009812(2),PHAGE_Lactob_PL_1_NC_022757(…	31	0.5	0.362
D3768-PT-LmUB3PA	comk	38	lysin,integrase	62	52	10	12	PHAGE_Lister_A006_NC_009815(31),PHAGE_Lister_vB_LmoS_188_NC_028871(22),PHAGE_Lister_A118_NC_003216(18),PHAGE_Lister_LP_030_3_NC_024384(17),PHAGE_Lister_vB_LmoS_293_NC_028929(12),PHAGE_Lister_A500_NC_009810(9),PHAGE_Lister_LP_101_NC_024387(8),PHAGE_Lister_LP_030_2_NC_021539(5),PHAGE_Paenib_Tripp_NC_028930(2),PHAGE_Lister_2389_NC_003291(2),PHAGE_Lister_B025_NC_009812(2),PHAGE_Lactob_PL_1_NC_022757(…	31	0.5	0.362
E3422-OT-LmUB3PA	comk	38	lysin,integrase	62	52	10	12	PHAGE_Lister_A006_NC_009815(31),PHAGE_Lister_vB_LmoS_188_NC_028871(22),PHAGE_Lister_A118_NC_003216(18),PHAGE_Lister_LP_030_3_NC_024384(17),PHAGE_Lister_vB_LmoS_293_NC_028929(12),PHAGE_Lister_A500_NC_009810(9),PHAGE_Lister_LP_101_NC_024387(8),PHAGE_Lister_LP_030_2_NC_021539(5),PHAGE_Paenib_Tripp_NC_028930(2),PHAGE_Lister_2389_NC_003291(2),PHAGE_Lister_B025_NC_009812(2),PHAGE_Lactob_PL_1_NC_022757(…	31	0.5	0.362
E3889-LmUB3PA	comk	38	lysin,integrase	62	52	10	12	PHAGE_Lister_A006_NC_009815(31),PHAGE_Lister_vB_LmoS_188_NC_028871(22),PHAGE_Lister_A118_NC_003216(18),PHAGE_Lister_LP_030_3_NC_024384(17),PHAGE_Lister_vB_LmoS_293_NC_028929(12),PHAGE_Lister_A500_NC_009810(9),PHAGE_Lister_LP_101_NC_024387(8),PHAGE_Lister_LP_030_2_NC_021539(5),PHAGE_Paenib_Tripp_NC_028930(2),PHAGE_Lister_2389_NC_003291(2),PHAGE_Lister_B025_NC_009812(2),PHAGE_Lactob_PL_1_NC_022757(…	31	0.5	0.362
F49-OS-LmUB3PA	comk	50.4	integrase,lysin	62	52	10	12	PHAGE_Lister_A006_NC_009815(31),PHAGE_Lister_vB_LmoS_188_NC_028871(22),PHAGE_Lister_A118_NC_003216(18),PHAGE_Lister_LP_030_3_NC_024384(17),PHAGE_Lister_vB_LmoS_293_NC_028929(12),PHAGE_Lister_A500_NC_009810(9),PHAGE_Lister_LP_101_NC_024387(8),PHAGE_Lister_LP_030_2_NC_021539(5),PHAGE_Paenib_Tripp_NC_028930(2),PHAGE_Lister_2389_NC_003291(2),PHAGE_Lister_B025_NC_009812(2),PHAGE_Lactob_PL_1_NC_022757(…	31	0.5	0.3591
