# Supplementary material for: Dynamics of mobile genetic elements of Listeria monocytogenes persisting in ready-to-eat seafood processing plants in France
Source: BMC Genomics. 2020 Feb 6;21:130. doi: 10.1186/s12864-020-6544-x (PMC7006209; doi:10.1186/s12864-020-6544-x)
Supplement: Supplementary file 10 — Additional file 10. Pairwise comparison matrix of prophage sequences. [file 12864_2020_6544_MOESM10_ESM.xlsx]

## Sheet: Additional file 10
Additional file 10: Pairwise comparison matrix of prophage sequences, nucleotide identity and coverage percentage
	CC204-51Kb-φcomk	CC7-22Kb-φ-	CC7-52Kb-φcomk	CC7-73Kb-φtRNA-Ser	CC7-34Kb-φtRNA-Ser	CC121-40Kb-φtRNA-Arg	CC121-58Kb-φtRNA-Arg	CC101-38Kb-φtRNA-Ser	CC101-57Kb-φtRNA-Arg	CC101-44Kb-φcomk	CC155-48Kb-φcomk	Divergent sequences: Coverage < 30
CC204-51Kb-φcomk	*	91.72 [32.61]	95.64 [33.65]	90.50 [3.66]	85.31 [1.87]	93.61 [8.91]	93.64 [9.80]	91.25 [1.64]	92.08 [3.51]	94.67 [68.61]	96.39 [70.32]	Highly similar sequences: Identity > 95% and coverage > 30
CC7-22Kb-φ-	91.72 [75.98]	*	0 [0]	91.55 [1.55]	0 [0]	92.63 [3.24]	92.32 [4.99]	0 [0]	90.99 [1.45]	94.51 [90.75]	92.68 [89.39]	Similar sequences : Identity < 95% and coverage < 30
CC7-52Kb-φcomk	95.64 [33.44]	0 [0]	*	96.95 [0.41]	97.32 [0.74]	89.84 [44.84]	89.77 [44.84]	96.77 [1.66]	94.12 [5.13]	98.43 [31.56]	96.45 [28.58]
CC7-73Kb-φtRNA-Ser	90.50 [3.00]	91.55 [0.47]	96.95 [0.18]	*	100.00 [41.67]	98.46 [0.18]	98.46 [0.18]	99.73 [39.50]	95.14 [42.09]	88.21 [2.12]	89.51 [1.18]
CC7-34Kb-φtRNA-Ser	85.31 [2.76]	0 [0]	97.32 [0.64]	100.00 [88.60]	*	98.46 [0.37]	98.46 [0.37]	99.69 [93.44]	80.67 [0.86]	89.64 [2.85]	94.35 [1.07]
CC121-40Kb-φtRNA-Arg	93.61 [11.55]	92.63 [1.76]	90.05 [56.18]	98.46 [0.32]	98.46 [0.32]	*	99.99 [100.00]	97.00 [1.71]	85.71 [1.02]	90.81 [11.25]	95.46 [5.76]
CC121-58Kb-φtRNA-Arg	93.64 [8.64]	92.32 [2.03]	89.77 [39.17]	98.46 [0.22]	98.46 [0.22]	99.99 [70.06]	*	94.62 [2.14]	85.71 [0.72]	92.30 [7.63]	94.62 [5.65]
CC101-38Kb-φtRNA-Ser	91.25 [2.18]	0 [0]	96.77 [1.81]	99.73 [75.08]	99.69 [83.58]	97.00 [1.81]	94.62 [3.21]	*	98.70 [0.20]	88.37 [1.92]	90.00 [1.08]
CC101-57Kb-φtRNA-Arg	92.08 [3.13]	90.99 [0.56]	94.12 [4.20]	95.14 [53.70]	80.67 [0.52]	85.71 [0.73]	85.71 [0.73]	98.70 [0.13]	*	87.93 [2.78]	81.90 [0.77]
CC101-44Kb-φcomk	94.67 [66.96]	94.51 [38.11]	98.43 [31.16]	88.21 [2.80]	89.64 [1.88]	90.81 [8.41]	92.29 [8.41]	88.37 [1.41]	85.48 [3.44]	*	94.71 [66.77]
CC155-48Kb-φcomk	96.39 [74.50]	92.68 [40.64]	96.45 [30.73]	89.51 [1.06]	94.35 [0.76]	95.46 [4.83]	94.62 [6.62]	90.00 [0.86]	81.90 [0.90]	94.71 [72.44]	*
