# Supplementary material for: Dynamics of mobile genetic elements of Listeria monocytogenes persisting in ready-to-eat seafood processing plants in France
Source: BMC Genomics. 2020 Feb 6;21:130. doi: 10.1186/s12864-020-6544-x (PMC7006209; doi:10.1186/s12864-020-6544-x)
Supplement: Supplementary file 11 — Additional file 11. List of genes enriched in the originating plant. [file 12864_2020_6544_MOESM11_ESM.xlsx]

## Sheet: Additional file 11
Additional file 11: List of genes enriched in the originating plant
Plant	Gene	Non-unique Gene name	Annotation	Number_pos_present_in	Number_neg_present_in	Number_pos_not_present_in	Number_neg_not_present_in	Sensitivity	Specificity	Odds_ratio	Naive_p	Bonferroni_p	Benjamini_H_p	Prophage-related
A	cwlK_2		Peptidoglycan L-alanyl-D-glutamate endopeptidase CwlK precursor	24	0	11	59	68.5714	100	inf	2.85172e-14	6.86978e-11	6.24526e-12	+
A	group_1563		hypothetical protein	24	0	11	59	68.5714	100	inf	2.85172e-14	6.86978e-11	6.24526e-12	+
A	group_1565		hypothetical protein	24	0	11	59	68.5714	100	inf	2.85172e-14	6.86978e-11	6.24526e-12	+
A	group_750		hypothetical protein	24	0	11	59	68.5714	100	inf	2.85172e-14	6.86978e-11	6.24526e-12	+
A	group_751		hypothetical protein	24	0	11	59	68.5714	100	inf	2.85172e-14	6.86978e-11	6.24526e-12	+
A	group_752		hypothetical protein	24	0	11	59	68.5714	100	inf	2.85172e-14	6.86978e-11	6.24526e-12	+
A	group_753		Minor capsid protein	24	0	11	59	68.5714	100	inf	2.85172e-14	6.86978e-11	6.24526e-12	+
A	group_754		Phage minor capsid protein 2	24	0	11	59	68.5714	100	inf	2.85172e-14	6.86978e-11	6.24526e-12	+
A	group_755		Phage portal protein, SPP1 Gp6-like	24	0	11	59	68.5714	100	inf	2.85172e-14	6.86978e-11	6.24526e-12	+
A	group_757		recombination and repair protein RecT	24	0	11	59	68.5714	100	inf	2.85172e-14	6.86978e-11	6.24526e-12	+
A	group_758		hypothetical protein	24	0	11	59	68.5714	100	inf	2.85172e-14	6.86978e-11	6.24526e-12	+
A	group_747	immR_1	HTH-type transcriptional regulator ImmR	23	0	12	59	65.7143	100	inf	1.68726e-13	4.06462e-10	2.39095e-11	+
A	group_1551		hypothetical protein	23	0	12	59	65.7143	100	inf	1.68726e-13	4.06462e-10	2.39095e-11	+
A	group_748		hypothetical protein	23	0	12	59	65.7143	100	inf	1.68726e-13	4.06462e-10	2.39095e-11	+
A	group_90		Phage antirepressor protein KilAC domain protein	23	0	12	59	65.7143	100	inf	1.68726e-13	4.06462e-10	2.39095e-11	+
A	group_1527		Divergent AAA domain protein	23	0	12	59	65.7143	100	inf	1.68726e-13	4.06462e-10	2.39095e-11	+
A	immA		Metallopeptidase ImmA	23	0	12	59	65.7143	100	inf	1.68726e-13	4.06462e-10	2.39095e-11	+
A	ssb_2		Replication initiation and membrane attachment	21	0	14	59	60	100	inf	4.87267e-12	1.17383e-08	6.17804e-10	+
A	group_117	csbB	Putative glycosyltransferase CsbB	16	0	19	59	45.7143	100	inf	8.84653e-09	2.13113e-05	9.68695e-07	+
A	cwlK_3		Protein gp23 (Bacteriophage A118)	16	0	19	59	45.7143	100	inf	8.84653e-09	2.13113e-05	9.68695e-07	+
A	group_147		hypothetical protein	15	0	20	59	42.8571	100	inf	3.49438e-08	8.41796e-05	3.31004e-06	+
A	group_323		Phage antirepressor protein KilAC domain protein	15	0	20	59	42.8571	100	inf	3.49438e-08	8.41796e-05	3.31004e-06	+
A	group_1926		hypothetical protein	15	0	20	59	42.8571	100	inf	3.49438e-08	8.41796e-05	3.31004e-06	+
A	group_795		hypothetical protein	14	0	21	59	40	100	inf	1.33119e-07	0.000320684	6.86454e-06	+
A	group_1887		Helix-turn-helix domain protein	14	0	21	59	40	100	inf	1.33119e-07	0.000320684	6.86454e-06	+
A	group_1877		Phage capsid family protein	14	0	21	59	40	100	inf	1.33119e-07	0.000320684	6.86454e-06	+
A	group_1836		hypothetical protein	13	0	22	59	37.1429	100	inf	4.90121e-07	0.0011807	6.86454e-06	-
A	group_1869		hypothetical protein	13	0	22	59	37.1429	100	inf	4.90121e-07	0.0011807	6.86454e-06	+
A	group_1867		ASCH domain protein	13	0	22	59	37.1429	100	inf	4.90121e-07	0.0011807	6.86454e-06	+
A	group_1882		hypothetical protein	13	0	22	59	37.1429	100	inf	4.90121e-07	0.0011807	6.86454e-06	-
A	group_1897		Prophage endopeptidase tail	13	0	22	59	37.1429	100	inf	4.90121e-07	0.0011807	6.86454e-06	+
A	group_1857		hypothetical protein	13	0	22	59	37.1429	100	inf	4.90121e-07	0.0011807	6.86454e-06	-
A	group_1929		Phage antirepressor protein KilAC domain protein	13	0	22	59	37.1429	100	inf	4.90121e-07	0.0011807	6.86454e-06	+
A	group_1828		chromosome segregation protein	13	0	22	59	37.1429	100	inf	4.90121e-07	0.0011807	6.86454e-06	-
A	group_1914		YqaJ-like viral recombinase domain protein	13	0	22	59	37.1429	100	inf	4.90121e-07	0.0011807	6.86454e-06	+
A	group_1832		hypothetical protein	13	0	22	59	37.1429	100	inf	4.90121e-07	0.0011807	6.86454e-06	-
A	cgkA		Kappa-carrageenase precursor	13	0	22	59	37.1429	100	inf	4.90121e-07	0.0011807	6.86454e-06	+
A	group_1904		Minor capsid protein	13	0	22	59	37.1429	100	inf	4.90121e-07	0.0011807	6.86454e-06	+
A	group_1844		hypothetical protein	13	0	22	59	37.1429	100	inf	4.90121e-07	0.0011807	6.86454e-06	-
A	group_1901		Phage protein Gp14	13	0	22	59	37.1429	100	inf	4.90121e-07	0.0011807	6.86454e-06	+
A	group_1835		hypothetical protein	13	0	22	59	37.1429	100	inf	4.90121e-07	0.0011807	6.86454e-06	-
A	group_1898		Phage tail protein	13	0	22	59	37.1429	100	inf	4.90121e-07	0.0011807	6.86454e-06	+
A	group_1900		Bacteriophage Gp15 protein	13	0	22	59	37.1429	100	inf	4.90121e-07	0.0011807	6.86454e-06	+
A	group_1941		hypothetical protein	13	0	22	59	37.1429	100	inf	4.90121e-07	0.0011807	6.86454e-06	-
A	group_1870		Siphovirus Gp157	13	0	22	59	37.1429	100	inf	4.90121e-07	0.0011807	6.86454e-06	+
A	cas1		CRISPR-associated endonuclease Cas1	13	0	22	59	37.1429	100	inf	4.90121e-07	0.0011807	6.86454e-06	-
A	group_1918	immR_2	HTH-type transcriptional regulator ImmR	13	0	22	59	37.1429	100	inf	4.90121e-07	0.0011807	6.86454e-06	+
A	group_1889		hypothetical protein	13	0	22	59	37.1429	100	inf	4.90121e-07	0.0011807	6.86454e-06	+
A	group_311		hypothetical protein	13	0	22	59	37.1429	100	inf	4.90121e-07	0.0011807	6.86454e-06	+
A	group_1847		hypothetical protein	13	0	22	59	37.1429	100	inf	4.90121e-07	0.0011807	6.86454e-06	-
A	group_1913		hypothetical protein	13	0	22	59	37.1429	100	inf	4.90121e-07	0.0011807	6.86454e-06	+
A	group_1908		Phage terminase large subunit	13	0	22	59	37.1429	100	inf	4.90121e-07	0.0011807	6.86454e-06	+
A	group_1924		hypothetical protein	13	0	22	59	37.1429	100	inf	4.90121e-07	0.0011807	6.86454e-06	+
A	pipB		Secreted effector protein PipB	13	0	22	59	37.1429	100	inf	4.90121e-07	0.0011807	6.86454e-06	+
A	group_1942		hypothetical protein	13	0	22	59	37.1429	100	inf	4.90121e-07	0.0011807	6.86454e-06	-
A	group_1826		hypothetical protein	13	0	22	59	37.1429	100	inf	4.90121e-07	0.0011807	6.86454e-06	-
A	group_1892	nagA_1	N-acetylglucosamine-6-phosphate deacetylase	13	0	22	59	37.1429	100	inf	4.90121e-07	0.0011807	6.86454e-06	-
A	group_1891	nifS	Putative cysteine desulfurase NifS	13	0	22	59	37.1429	100	inf	4.90121e-07	0.0011807	6.86454e-06	-
A	group_1936	cas9	CRISPR-associated endonuclease Cas9	13	0	22	59	37.1429	100	inf	4.90121e-07	0.0011807	6.86454e-06	-
A	group_1834	znuC_1	Zinc import ATP-binding protein ZnuC	13	0	22	59	37.1429	100	inf	4.90121e-07	0.0011807	6.86454e-06	-
A	group_1837		hypothetical protein	13	0	22	59	37.1429	100	inf	4.90121e-07	0.0011807	6.86454e-06	-
A	radD		ATP-dependent RNA helicase SrmB	13	0	22	59	37.1429	100	inf	4.90121e-07	0.0011807	6.86454e-06	+
A	group_1866		hypothetical protein	13	0	22	59	37.1429	100	inf	4.90121e-07	0.0011807	6.86454e-06	+
A	group_110		hypothetical protein	13	0	22	59	37.1429	100	inf	4.90121e-07	0.0011807	6.86454e-06	-
A	group_1853		hypothetical protein	13	0	22	59	37.1429	100	inf	4.90121e-07	0.0011807	6.86454e-06	-
A	group_1878		hypothetical protein	13	0	22	59	37.1429	100	inf	4.90121e-07	0.0011807	6.86454e-06	+
A	group_1896		hypothetical protein	13	0	22	59	37.1429	100	inf	4.90121e-07	0.0011807	6.86454e-06	+
A	group_1933		hypothetical protein	13	0	22	59	37.1429	100	inf	4.90121e-07	0.0011807	6.86454e-06	-
A	group_1886		hypothetical protein	13	0	22	59	37.1429	100	inf	4.90121e-07	0.0011807	6.86454e-06	+
A	group_1910		hypothetical protein	13	0	22	59	37.1429	100	inf	4.90121e-07	0.0011807	6.86454e-06	+
A	group_1890		hypothetical protein	13	0	22	59	37.1429	100	inf	4.90121e-07	0.0011807	6.86454e-06	+
A	group_1879		hypothetical protein	13	0	22	59	37.1429	100	inf	4.90121e-07	0.0011807	6.86454e-06	+
A	group_1850		hypothetical protein	13	0	22	59	37.1429	100	inf	4.90121e-07	0.0011807	6.86454e-06	-
A	group_1856		hypothetical protein	13	0	22	59	37.1429	100	inf	4.90121e-07	0.0011807	6.86454e-06	-
A	group_1863		Gram positive anchor	13	0	22	59	37.1429	100	inf	4.90121e-07	0.0011807	6.86454e-06	-
A	group_1937		hypothetical protein	13	0	22	59	37.1429	100	inf	4.90121e-07	0.0011807	6.86454e-06	-
A	group_1895		hypothetical protein	13	0	22	59	37.1429	100	inf	4.90121e-07	0.0011807	6.86454e-06	+
A	group_1884		hypothetical protein	13	0	22	59	37.1429	100	inf	4.90121e-07	0.0011807	6.86454e-06	+
A	group_1827		recombination and repair protein RecT	13	0	22	59	37.1429	100	inf	4.90121e-07	0.0011807	6.86454e-06	-
A	group_1858		hypothetical protein	13	0	22	59	37.1429	100	inf	4.90121e-07	0.0011807	6.86454e-06	-
A	group_1925		hypothetical protein	13	0	22	59	37.1429	100	inf	4.90121e-07	0.0011807	6.86454e-06	+
A	group_1944		hypothetical protein	13	0	22	59	37.1429	100	inf	4.90121e-07	0.0011807	6.86454e-06	-
A	group_1932	xerD_1	Tyrosine recombinase XerD	13	0	22	59	37.1429	100	inf	4.90121e-07	0.0011807	6.86454e-06	+
A	group_1855		inorganic pyrophosphatase	13	0	22	59	37.1429	100	inf	4.90121e-07	0.0011807	6.86454e-06	-
A	group_1903		Minor capsid protein from bacteriophage	13	0	22	59	37.1429	100	inf	4.90121e-07	0.0011807	6.86454e-06	+
A	group_1881		hypothetical protein	13	0	22	59	37.1429	100	inf	4.90121e-07	0.0011807	6.86454e-06	-
A	group_1865		hypothetical protein	13	0	22	59	37.1429	100	inf	4.90121e-07	0.0011807	6.86454e-06	+
A	group_1849		hypothetical protein	13	0	22	59	37.1429	100	inf	4.90121e-07	0.0011807	6.86454e-06	-
A	group_1940	eccCa1	ESX-1 secretion system protein EccCa1	13	0	22	59	37.1429	100	inf	4.90121e-07	0.0011807	6.86454e-06	-
A	group_1921		hypothetical protein	13	0	22	59	37.1429	100	inf	4.90121e-07	0.0011807	6.86454e-06	+
A	group_1885		Telomeric repeat-binding factor 2	13	0	22	59	37.1429	100	inf	4.90121e-07	0.0011807	6.86454e-06	+
A	hsdM		Type I restriction enzyme EcoKI M protein	13	0	22	59	37.1429	100	inf	4.90121e-07	0.0011807	6.86454e-06	-
A	group_1840		hypothetical protein	13	0	22	59	37.1429	100	inf	4.90121e-07	0.0011807	6.86454e-06	-
A	group_1883		Bacillus transposase protein	13	0	22	59	37.1429	100	inf	4.90121e-07	0.0011807	6.86454e-06	-
A	group_1845		Acetyltransferase (GNAT) family protein	13	0	22	59	37.1429	100	inf	4.90121e-07	0.0011807	6.86454e-06	-
A	group_1905		hypothetical protein	13	0	22	59	37.1429	100	inf	4.90121e-07	0.0011807	6.86454e-06	+
A	group_1894		hypothetical protein	13	0	22	59	37.1429	100	inf	4.90121e-07	0.0011807	6.86454e-06	+
A	group_276		Leucine Rich repeats (2 copies)	13	0	22	59	37.1429	100	inf	4.90121e-07	0.0011807	6.86454e-06	-
A	group_1946		hypothetical protein	13	0	22	59	37.1429	100	inf	4.90121e-07	0.0011807	6.86454e-06	-
A	yofA		HTH-type transcriptional regulator YofA	13	0	22	59	37.1429	100	inf	4.90121e-07	0.0011807	6.86454e-06	-
A	group_1907		Phage minor structural protein GP20	13	0	22	59	37.1429	100	inf	4.90121e-07	0.0011807	6.86454e-06	+
A	group_1875		hypothetical protein	13	0	22	59	37.1429	100	inf	4.90121e-07	0.0011807	6.86454e-06	+
A	group_798		hypothetical protein	13	0	22	59	37.1429	100	inf	4.90121e-07	0.0011807	6.86454e-06	+
A	group_1868		hypothetical protein	13	0	22	59	37.1429	100	inf	4.90121e-07	0.0011807	6.86454e-06	+
A	group_1909		Terminase small subunit	13	0	22	59	37.1429	100	inf	4.90121e-07	0.0011807	6.86454e-06	+
A	group_1939		hypothetical protein	13	0	22	59	37.1429	100	inf	4.90121e-07	0.0011807	6.86454e-06	-
A	group_1915		Helix-turn-helix	13	0	22	59	37.1429	100	inf	4.90121e-07	0.0011807	6.86454e-06	+
A	group_1931		hypothetical protein	13	0	22	59	37.1429	100	inf	4.90121e-07	0.0011807	6.86454e-06	+
A	group_1859		Arsenical resistance operon trans-acting repressor ArsD	13	0	22	59	37.1429	100	inf	4.90121e-07	0.0011807	6.86454e-06	-
A	group_1831		hypothetical protein	13	0	22	59	37.1429	100	inf	4.90121e-07	0.0011807	6.86454e-06	-
A	group_1938		hypothetical protein	13	0	22	59	37.1429	100	inf	4.90121e-07	0.0011807	6.86454e-06	-
A	group_310		hypothetical protein	13	0	22	59	37.1429	100	inf	4.90121e-07	0.0011807	6.86454e-06	-
A	group_1841		EcoKI restriction-modification system protein HsdS	13	0	22	59	37.1429	100	inf	4.90121e-07	0.0011807	6.86454e-06	-
A	group_1912		hypothetical protein	13	0	22	59	37.1429	100	inf	4.90121e-07	0.0011807	6.86454e-06	+
A	group_1943		hypothetical protein	13	0	22	59	37.1429	100	inf	4.90121e-07	0.0011807	6.86454e-06	-
A	group_1839		Recombinase	13	0	22	59	37.1429	100	inf	4.90121e-07	0.0011807	6.86454e-06	-
A	hsdR		Type-1 restriction enzyme R protein	13	0	22	59	37.1429	100	inf	4.90121e-07	0.0011807	6.86454e-06	-
A	group_1862		hypothetical protein	13	0	22	59	37.1429	100	inf	4.90121e-07	0.0011807	6.86454e-06	-
A	group_1854		hypothetical protein	13	0	22	59	37.1429	100	inf	4.90121e-07	0.0011807	6.86454e-06	-
A	group_1906		hypothetical protein	13	0	22	59	37.1429	100	inf	4.90121e-07	0.0011807	6.86454e-06	+
A	group_1860		hypothetical protein	13	0	22	59	37.1429	100	inf	4.90121e-07	0.0011807	6.86454e-06	-
A	group_1851		hypothetical protein	13	0	22	59	37.1429	100	inf	4.90121e-07	0.0011807	6.86454e-06	-
A	group_1945		hypothetical protein	13	0	22	59	37.1429	100	inf	4.90121e-07	0.0011807	6.86454e-06	-
A	katA_1		Vegetative catalase	13	0	22	59	37.1429	100	inf	4.90121e-07	0.0011807	6.86454e-06	-
A	group_1899		hypothetical protein	13	0	22	59	37.1429	100	inf	4.90121e-07	0.0011807	6.86454e-06	+
A	group_1838		hypothetical protein	13	0	22	59	37.1429	100	inf	4.90121e-07	0.0011807	6.86454e-06	-
A	group_40	cwlK_3	hypothetical protein	13	0	22	59	37.1429	100	inf	4.90121e-07	0.0011807	6.86454e-06	+
A	group_1928		hypothetical protein	13	0	22	59	37.1429	100	inf	4.90121e-07	0.0011807	6.86454e-06	+
A	group_1934	csn2	CRISPR-associated protein Csn2	13	0	22	59	37.1429	100	inf	4.90121e-07	0.0011807	6.86454e-06	-
A	group_1880		hypothetical protein	13	0	22	59	37.1429	100	inf	4.90121e-07	0.0011807	6.86454e-06	+
A	group_1848		hypothetical protein	13	0	22	59	37.1429	100	inf	4.90121e-07	0.0011807	6.86454e-06	-
A	group_1852	thiE	Thiamine-phosphate synthase	13	0	22	59	37.1429	100	inf	4.90121e-07	0.0011807	6.86454e-06	-
A	group_331		hypothetical protein	13	0	22	59	37.1429	100	inf	4.90121e-07	0.0011807	6.86454e-06	+
A	group_1927		Helix-turn-helix domain protein	13	0	22	59	37.1429	100	inf	4.90121e-07	0.0011807	6.86454e-06	+
A	group_1861		hypothetical protein	13	0	22	59	37.1429	100	inf	4.90121e-07	0.0011807	6.86454e-06	-
A	group_1893		hypothetical protein	13	0	22	59	37.1429	100	inf	4.90121e-07	0.0011807	6.86454e-06	+
A	group_1911		hypothetical protein	13	0	22	59	37.1429	100	inf	4.90121e-07	0.0011807	6.86454e-06	+
A	cwlK_1		Peptidoglycan L-alanyl-D-glutamate endopeptidase CwlK precursor	12	0	23	59	34.2857	100	inf	1.74739e-06	0.00420945	2.36486e-05	+
A	group_1577		Phage capsid family protein	11	0	24	59	31.4286	100	inf	6.04305e-06	0.0145577	6.55752e-05	+
A	group_1930		hypothetical protein	11	0	24	59	31.4286	100	inf	6.04305e-06	0.0145577	6.55752e-05	+
A	group_1568		Phage tail protein	11	0	24	59	31.4286	100	inf	6.04305e-06	0.0145577	6.55752e-05	+
A	group_1571		Phage protein Gp14	11	0	24	59	31.4286	100	inf	6.04305e-06	0.0145577	6.55752e-05	+
A	group_1588		hypothetical protein	11	0	24	59	31.4286	100	inf	6.04305e-06	0.0145577	6.55752e-05	+
A	group_1582		hypothetical protein	11	0	24	59	31.4286	100	inf	6.04305e-06	0.0145577	6.55752e-05	+
A	group_1556		Protein gp45 of Bacteriophage A118	11	0	24	59	31.4286	100	inf	6.04305e-06	0.0145577	6.55752e-05	+
A	group_1574		Minor capsid protein	11	0	24	59	31.4286	100	inf	6.04305e-06	0.0145577	6.55752e-05	+
A	group_1596	xre_2	HTH-type transcriptional regulator Xre	11	0	24	59	31.4286	100	inf	6.04305e-06	0.0145577	6.55752e-05	+
A	group_1567		Prophage endopeptidase tail	11	0	24	59	31.4286	100	inf	6.04305e-06	0.0145577	6.55752e-05	+
A	group_1570		Bacteriophage Gp15 protein	11	0	24	59	31.4286	100	inf	6.04305e-06	0.0145577	6.55752e-05	+
A	group_1573		Minor capsid protein from bacteriophage	11	0	24	59	31.4286	100	inf	6.04305e-06	0.0145577	6.55752e-05	+
A	group_1586		YopX protein	11	0	24	59	31.4286	100	inf	6.04305e-06	0.0145577	6.55752e-05	+
A	group_1581		hypothetical protein	11	0	24	59	31.4286	100	inf	6.04305e-06	0.0145577	6.55752e-05	+
A	group_1579		Phage terminase large subunit	11	0	24	59	31.4286	100	inf	6.04305e-06	0.0145577	6.55752e-05	+
A	group_1575		hypothetical protein	11	0	24	59	31.4286	100	inf	6.04305e-06	0.0145577	6.55752e-05	+
A	group_1595		Helix-turn-helix	11	0	24	59	31.4286	100	inf	6.04305e-06	0.0145577	6.55752e-05	+
A	group_1560		hypothetical protein	11	0	24	59	31.4286	100	inf	6.04305e-06	0.0145577	6.55752e-05	+
A	group_1562		hypothetical protein	11	0	24	59	31.4286	100	inf	6.04305e-06	0.0145577	6.55752e-05	+
A	group_1584		hypothetical protein	11	0	24	59	31.4286	100	inf	6.04305e-06	0.0145577	6.55752e-05	+
A	group_1598	xerD_2	Tyrosine recombinase XerD	11	0	24	59	31.4286	100	inf	6.04305e-06	0.0145577	6.55752e-05	+
A	group_1585		hypothetical protein	11	0	24	59	31.4286	100	inf	6.04305e-06	0.0145577	6.55752e-05	+
A	group_1593		hypothetical protein	11	0	24	59	31.4286	100	inf	6.04305e-06	0.0145577	6.55752e-05	+
A	group_1833		hypothetical protein	11	0	24	59	31.4286	100	inf	6.04305e-06	0.0145577	6.55752e-05	+
A	group_1566		hypothetical protein	11	0	24	59	31.4286	100	inf	6.04305e-06	0.0145577	6.55752e-05	+
A	group_1564		hypothetical protein	11	0	24	59	31.4286	100	inf	6.04305e-06	0.0145577	6.55752e-05	+
A	group_1583		hypothetical protein	11	0	24	59	31.4286	100	inf	6.04305e-06	0.0145577	6.55752e-05	+
A	group_1569		hypothetical protein	11	0	24	59	31.4286	100	inf	6.04305e-06	0.0145577	6.55752e-05	+
A	group_1589		YqaJ-like viral recombinase domain protein	11	0	24	59	31.4286	100	inf	6.04305e-06	0.0145577	6.55752e-05	+
A	group_1561		hypothetical protein	11	0	24	59	31.4286	100	inf	6.04305e-06	0.0145577	6.55752e-05	+
A	group_1576		HeH/LEM domain protein	11	0	24	59	31.4286	100	inf	6.04305e-06	0.0145577	6.55752e-05	+
A	group_1591		hypothetical protein	11	0	24	59	31.4286	100	inf	6.04305e-06	0.0145577	6.55752e-05	+
A	group_1597		hypothetical protein	11	0	24	59	31.4286	100	inf	6.04305e-06	0.0145577	6.55752e-05	+
A	group_756	spkB	Serine/threonine-protein kinase B	11	0	24	59	31.4286	100	inf	6.04305e-06	0.0145577	6.55752e-05	+
A	group_1572		Bacterial Ig-like domain (group 2)	11	0	24	59	31.4286	100	inf	6.04305e-06	0.0145577	6.55752e-05	+
A	group_1578		Phage minor structural protein GP20	11	0	24	59	31.4286	100	inf	6.04305e-06	0.0145577	6.55752e-05	+
A	group_1594		hypothetical protein	11	0	24	59	31.4286	100	inf	6.04305e-06	0.0145577	6.55752e-05	+
A	group_1590		hypothetical protein	11	0	24	59	31.4286	100	inf	6.04305e-06	0.0145577	6.55752e-05	+
A	group_1580		Terminase small subunit	11	0	24	59	31.4286	100	inf	6.04305e-06	0.0145577	6.55752e-05	+
A	group_1554		ERF superfamily protein	10	0	25	59	28.5714	100	inf	2.03046e-05	0.0489139	0.000180494	+
A	group_1549		hypothetical protein	10	0	25	59	28.5714	100	inf	2.03046e-05	0.0489139	0.000180494	+
A	group_1783		hypothetical protein	10	0	25	59	28.5714	100	inf	2.03046e-05	0.0489139	0.000180494	+
A	group_1535		hypothetical protein	10	0	25	59	28.5714	100	inf	2.03046e-05	0.0489139	0.000180494	+
A	group_1530		hypothetical protein	10	0	25	59	28.5714	100	inf	2.03046e-05	0.0489139	0.000180494	+
A	group_1547		hypothetical protein	10	0	25	59	28.5714	100	inf	2.03046e-05	0.0489139	0.000180494	+
A	group_1536		Endodeoxyribonuclease RusA	10	0	25	59	28.5714	100	inf	2.03046e-05	0.0489139	0.000180494	+
A	group_1534		hypothetical protein	10	0	25	59	28.5714	100	inf	2.03046e-05	0.0489139	0.000180494	+
A	group_1557		Protein gp45 of Bacteriophage A118	10	0	25	59	28.5714	100	inf	2.03046e-05	0.0489139	0.000180494	+
A	group_1539		positive control sigma-like factor	10	0	25	59	28.5714	100	inf	2.03046e-05	0.0489139	0.000180494	+
A	group_1545		hypothetical protein	10	0	25	59	28.5714	100	inf	2.03046e-05	0.0489139	0.000180494	+
A	group_1543		Bacterial Ig-like domain (group 2)	10	0	25	59	28.5714	100	inf	2.03046e-05	0.0489139	0.000180494	+
A	group_1533		hypothetical protein	10	0	25	59	28.5714	100	inf	2.03046e-05	0.0489139	0.000180494	+
A	group_1555		hypothetical protein	10	0	25	59	28.5714	100	inf	2.03046e-05	0.0489139	0.000180494	+
A	group_1546		Bacteriophage holin	10	0	25	59	28.5714	100	inf	2.03046e-05	0.0489139	0.000180494	+
A	group_1538		hypothetical protein	10	0	25	59	28.5714	100	inf	2.03046e-05	0.0489139	0.000180494	+
A	group_46	cwlK_1	Peptidoglycan L-alanyl-D-glutamate endopeptidase CwlK precursor	10	0	25	59	28.5714	100	inf	2.03046e-05	0.0489139	0.000180494	+
A	group_1540		Terminase-like family protein	10	0	25	59	28.5714	100	inf	2.03046e-05	0.0489139	0.000180494	+
A	group_1542		hypothetical protein	10	0	25	59	28.5714	100	inf	2.03046e-05	0.0489139	0.000180494	+
A	group_135		hypothetical protein	10	0	25	59	28.5714	100	inf	2.03046e-05	0.0489139	0.000180494	-
A	group_1531		hypothetical protein	10	0	25	59	28.5714	100	inf	2.03046e-05	0.0489139	0.000180494	+
A	group_1550		hypothetical protein	10	0	25	59	28.5714	100	inf	2.03046e-05	0.0489139	0.000180494	+
A	group_1541		hypothetical protein	10	0	25	59	28.5714	100	inf	2.03046e-05	0.0489139	0.000180494	+
A	group_1537		hypothetical protein	10	0	25	59	28.5714	100	inf	2.03046e-05	0.0489139	0.000180494	+
A	group_1544		Phage-related minor tail protein	10	0	25	59	28.5714	100	inf	2.03046e-05	0.0489139	0.000180494	+
A	group_1548		hypothetical protein	10	0	25	59	28.5714	100	inf	2.03046e-05	0.0489139	0.000180494	+
A	group_1558		hypothetical protein	10	0	25	59	28.5714	100	inf	2.03046e-05	0.0489139	0.000180494	+
B	group_820		hypothetical protein	28	0	13	53	68.2927	100	inf	2.68935e-14	6.47864e-11	2.02457e-12	-
B	group_859		hypothetical protein	28	0	13	53	68.2927	100	inf	2.68935e-14	6.47864e-11	2.02457e-12	-
B	group_856		hypothetical protein	28	0	13	53	68.2927	100	inf	2.68935e-14	6.47864e-11	2.02457e-12	-
B	group_857		hypothetical protein	28	0	13	53	68.2927	100	inf	2.68935e-14	6.47864e-11	2.02457e-12	-
B	group_860		hypothetical protein	28	0	13	53	68.2927	100	inf	2.68935e-14	6.47864e-11	2.02457e-12	-
B	group_858		hypothetical protein	28	0	13	53	68.2927	100	inf	2.68935e-14	6.47864e-11	2.02457e-12	-
B	group_861	eccCa1	ESX-1 secretion system protein EccCa1	28	0	13	53	68.2927	100	inf	2.68935e-14	6.47864e-11	2.02457e-12	-
B	group_821		hypothetical protein	28	0	13	53	68.2927	100	inf	2.68935e-14	6.47864e-11	2.02457e-12	-
B	group_171		Ribonuclease	28	0	13	53	68.2927	100	inf	2.68935e-14	6.47864e-11	2.02457e-12	-
B	group_1074		hypothetical protein	28	0	13	53	68.2927	100	inf	2.68935e-14	6.47864e-11	2.02457e-12	-
B	group_946	dapF	Diaminopimelate epimerase	28	0	13	53	68.2927	100	inf	2.68935e-14	6.47864e-11	2.02457e-12	-
B	group_964		hypothetical protein	27	0	14	53	65.8537	100	inf	1.28705e-13	3.10049e-10	7.75123e-12	-
B	group_518		hypothetical protein	27	0	14	53	65.8537	100	inf	1.28705e-13	3.10049e-10	7.75123e-12	-
B	group_987		hypothetical protein	27	0	14	53	65.8537	100	inf	1.28705e-13	3.10049e-10	7.75123e-12	-
B	group_521		hypothetical protein	27	0	14	53	65.8537	100	inf	1.28705e-13	3.10049e-10	7.75123e-12	-
B	group_983		hypothetical protein	27	0	14	53	65.8537	100	inf	1.28705e-13	3.10049e-10	7.75123e-12	-
B	group_520		hypothetical protein	27	0	14	53	65.8537	100	inf	1.28705e-13	3.10049e-10	7.75123e-12	-
B	group_990		Helix-turn-helix domain protein	26	0	15	53	63.4146	100	inf	5.8346e-13	1.40556e-09	3.42819e-11	-
B	group_1346		hypothetical protein	14	0	27	53	34.1463	100	inf	2.02208e-06	0.00487119	1.10961e-05	-
B	tkt_4		Transketolase	14	0	27	53	34.1463	100	inf	2.02208e-06	0.00487119	1.10961e-05	-
B	group_195		Bacterial capsule synthesis protein PGA_cap	14	0	27	53	34.1463	100	inf	2.02208e-06	0.00487119	1.10961e-05	-
B	group_1004	sbcC	Nuclease SbcCD subunit C	14	0	27	53	34.1463	100	inf	2.02208e-06	0.00487119	1.10961e-05	-
B	group_1114	bmrR	Multidrug-efflux transporter 1 regulator	14	0	27	53	34.1463	100	inf	2.02208e-06	0.00487119	1.10961e-05	-
B	group_1251		hypothetical protein	14	0	27	53	34.1463	100	inf	2.02208e-06	0.00487119	1.10961e-05	+
B	group_863		ABC-2 family transporter protein	14	0	27	53	34.1463	100	inf	2.02208e-06	0.00487119	1.10961e-05	-
B	pspB		Putative phosphoserine phosphatase 2	14	0	27	53	34.1463	100	inf	2.02208e-06	0.00487119	1.10961e-05	-
B	group_1191		Cna protein B-type domain protein	14	0	27	53	34.1463	100	inf	2.02208e-06	0.00487119	1.10961e-05	-
B	group_1250		hypothetical protein	14	0	27	53	34.1463	100	inf	2.02208e-06	0.00487119	1.10961e-05	+
B	group_816		hypothetical protein	14	0	27	53	34.1463	100	inf	2.02208e-06	0.00487119	1.10961e-05	-
B	group_1315		hypothetical protein	14	0	27	53	34.1463	100	inf	2.02208e-06	0.00487119	1.10961e-05	-
B	group_1145		ERF superfamily protein	14	0	27	53	34.1463	100	inf	2.02208e-06	0.00487119	1.10961e-05	+
B	group_916	immR_1	HTH-type transcriptional regulator ImmR	14	0	27	53	34.1463	100	inf	2.02208e-06	0.00487119	1.10961e-05	+
B	ftsK		DNA translocase FtsK	14	0	27	53	34.1463	100	inf	2.02208e-06	0.00487119	1.10961e-05	-
B	group_1245		hypothetical protein	14	0	27	53	34.1463	100	inf	2.02208e-06	0.00487119	1.10961e-05	+
B	recD		RecBCD enzyme subunit RecD	14	0	27	53	34.1463	100	inf	2.02208e-06	0.00487119	1.10961e-05	-
B	group_1258	sirC	Precorrin-2 dehydrogenase	14	0	27	53	34.1463	100	inf	2.02208e-06	0.00487119	1.10961e-05	-
B	group_1207		hypothetical protein	14	0	27	53	34.1463	100	inf	2.02208e-06	0.00487119	1.10961e-05	-
B	group_1008	truB	tRNA pseudouridine synthase B	14	0	27	53	34.1463	100	inf	2.02208e-06	0.00487119	1.10961e-05	-
B	group_1127		hypothetical protein	14	0	27	53	34.1463	100	inf	2.02208e-06	0.00487119	1.10961e-05	-
B	group_911		hypothetical protein	14	0	27	53	34.1463	100	inf	2.02208e-06	0.00487119	1.10961e-05	+
B	group_866		hypothetical protein	14	0	27	53	34.1463	100	inf	2.02208e-06	0.00487119	1.10961e-05	-
B	group_1139		antitoxin HipB	14	0	27	53	34.1463	100	inf	2.02208e-06	0.00487119	1.10961e-05	+
B	group_1005	rsbRD_2	RsbT co-antagonist protein RsbRD	14	0	27	53	34.1463	100	inf	2.02208e-06	0.00487119	1.10961e-05	-
B	group_1239		Beta-lactamase superfamily domain protein	14	0	27	53	34.1463	100	inf	2.02208e-06	0.00487119	1.10961e-05	+
B	group_1226		hypothetical protein	14	0	27	53	34.1463	100	inf	2.02208e-06	0.00487119	1.10961e-05	+
B	group_1144		Siphovirus Gp157	14	0	27	53	34.1463	100	inf	2.02208e-06	0.00487119	1.10961e-05	+
B	isdE_2		High-affinity heme uptake system protein IsdE precursor	14	0	27	53	34.1463	100	inf	2.02208e-06	0.00487119	1.10961e-05	-
B	group_1190		hypothetical protein	14	0	27	53	34.1463	100	inf	2.02208e-06	0.00487119	1.10961e-05	-
B	group_935		Terminase-like family protein	14	0	27	53	34.1463	100	inf	2.02208e-06	0.00487119	1.10961e-05	+
B	group_1322		hypothetical protein	14	0	27	53	34.1463	100	inf	2.02208e-06	0.00487119	1.10961e-05	-
B	mtrR		HTH-type transcriptional regulator MtrR	14	0	27	53	34.1463	100	inf	2.02208e-06	0.00487119	1.10961e-05	-
B	xerC_1		Tyrosine recombinase XerC	14	0	27	53	34.1463	100	inf	2.02208e-06	0.00487119	1.10961e-05	-
B	group_1325		hypothetical protein	14	0	27	53	34.1463	100	inf	2.02208e-06	0.00487119	1.10961e-05	-
B	group_1339		hypothetical protein	14	0	27	53	34.1463	100	inf	2.02208e-06	0.00487119	1.10961e-05	-
B	infB_1		Translation initiation factor IF-2	14	0	27	53	34.1463	100	inf	2.02208e-06	0.00487119	1.10961e-05	-
B	group_1225		hypothetical protein	14	0	27	53	34.1463	100	inf	2.02208e-06	0.00487119	1.10961e-05	+
B	group_1326		hypothetical protein	14	0	27	53	34.1463	100	inf	2.02208e-06	0.00487119	1.10961e-05	-
B	group_865		hypothetical protein	14	0	27	53	34.1463	100	inf	2.02208e-06	0.00487119	1.10961e-05	-
B	group_1149		hypothetical protein	14	0	27	53	34.1463	100	inf	2.02208e-06	0.00487119	1.10961e-05	+
B	group_957		Phage capsid family protein	14	0	27	53	34.1463	100	inf	2.02208e-06	0.00487119	1.10961e-05	+
B	group_1105		hypothetical protein	14	0	27	53	34.1463	100	inf	2.02208e-06	0.00487119	1.10961e-05	-
B	ydjM		Inner membrane protein YdjM	14	0	27	53	34.1463	100	inf	2.02208e-06	0.00487119	1.10961e-05	-
B	group_1020	Int-Tn	Transposase from transposon Tn916	14	0	27	53	34.1463	100	inf	2.02208e-06	0.00487119	1.10961e-05	-
B	xre_2		HTH-type transcriptional regulator Xre	14	0	27	53	34.1463	100	inf	2.02208e-06	0.00487119	1.10961e-05	+
B	group_1213		Helix-turn-helix domain protein	14	0	27	53	34.1463	100	inf	2.02208e-06	0.00487119	1.10961e-05	-
B	group_1238		hypothetical protein	14	0	27	53	34.1463	100	inf	2.02208e-06	0.00487119	1.10961e-05	+
B	group_1338		hypothetical protein	14	0	27	53	34.1463	100	inf	2.02208e-06	0.00487119	1.10961e-05	-
B	group_1198		hypothetical protein	14	0	27	53	34.1463	100	inf	2.02208e-06	0.00487119	1.10961e-05	-
B	group_1192		hypothetical protein	14	0	27	53	34.1463	100	inf	2.02208e-06	0.00487119	1.10961e-05	-
B	group_934		hypothetical protein	14	0	27	53	34.1463	100	inf	2.02208e-06	0.00487119	1.10961e-05	+
B	group_923		hypothetical protein	14	0	27	53	34.1463	100	inf	2.02208e-06	0.00487119	1.10961e-05	+
B	group_1329	licB_7	Lichenan-specific phosphotransferase enzyme IIB component	14	0	27	53	34.1463	100	inf	2.02208e-06	0.00487119	1.10961e-05	-
B	group_924		hypothetical protein	14	0	27	53	34.1463	100	inf	2.02208e-06	0.00487119	1.10961e-05	+
B	group_1167		hypothetical protein	14	0	27	53	34.1463	100	inf	2.02208e-06	0.00487119	1.10961e-05	+
B	group_1237		hypothetical protein	14	0	27	53	34.1463	100	inf	2.02208e-06	0.00487119	1.10961e-05	+
B	group_1249		hypothetical protein	14	0	27	53	34.1463	100	inf	2.02208e-06	0.00487119	1.10961e-05	+
B	group_922		Protein gp45 of Bacteriophage A118	14	0	27	53	34.1463	100	inf	2.02208e-06	0.00487119	1.10961e-05	+
B	group_817		preprotein translocase subunit SecB	14	0	27	53	34.1463	100	inf	2.02208e-06	0.00487119	1.10961e-05	-
B	group_664		hypothetical protein	14	0	27	53	34.1463	100	inf	2.02208e-06	0.00487119	1.10961e-05	-
B	group_1126		Reverse transcriptase (RNA-dependent DNA polymerase)	14	0	27	53	34.1463	100	inf	2.02208e-06	0.00487119	1.10961e-05	-
B	group_984		hypothetical protein	14	0	27	53	34.1463	100	inf	2.02208e-06	0.00487119	1.10961e-05	+
B	group_871	sauU	putative sulfoacetate transporter SauU	14	0	27	53	34.1463	100	inf	2.02208e-06	0.00487119	1.10961e-05	-
B	bacD		Alanine-anticapsin ligase BacD	14	0	27	53	34.1463	100	inf	2.02208e-06	0.00487119	1.10961e-05	-
B	group_1034		hypothetical protein	14	0	27	53	34.1463	100	inf	2.02208e-06	0.00487119	1.10961e-05	-
B	group_1193		hypothetical protein	14	0	27	53	34.1463	100	inf	2.02208e-06	0.00487119	1.10961e-05	-
B	group_1294		hypothetical protein	14	0	27	53	34.1463	100	inf	2.02208e-06	0.00487119	1.10961e-05	+
B	group_1202		Conjugative transposon protein TcpC	14	0	27	53	34.1463	100	inf	2.02208e-06	0.00487119	1.10961e-05	-
B	group_160		hypothetical protein	14	0	27	53	34.1463	100	inf	2.02208e-06	0.00487119	1.10961e-05	-
B	group_933		hypothetical protein	14	0	27	53	34.1463	100	inf	2.02208e-06	0.00487119	1.10961e-05	+
B	group_878	ydaG	General stress protein 26	14	0	27	53	34.1463	100	inf	2.02208e-06	0.00487119	1.10961e-05	-
B	group_723		hypothetical protein	14	0	27	53	34.1463	100	inf	2.02208e-06	0.00487119	1.10961e-05	-
B	group_1054		hypothetical protein	14	0	27	53	34.1463	100	inf	2.02208e-06	0.00487119	1.10961e-05	-
B	spkB_1		Serine/threonine-protein kinase B	14	0	27	53	34.1463	100	inf	2.02208e-06	0.00487119	1.10961e-05	+
B	group_1246		hypothetical protein	14	0	27	53	34.1463	100	inf	2.02208e-06	0.00487119	1.10961e-05	+
B	tal_1		putative transaldolase	14	0	27	53	34.1463	100	inf	2.02208e-06	0.00487119	1.10961e-05	-
B	group_1340		phosphoribulokinase	14	0	27	53	34.1463	100	inf	2.02208e-06	0.00487119	1.10961e-05	-
B	group_1271	yddE	putative isomerase YddE	14	0	27	53	34.1463	100	inf	2.02208e-06	0.00487119	1.10961e-05	-
B	group_864		hypothetical protein	14	0	27	53	34.1463	100	inf	2.02208e-06	0.00487119	1.10961e-05	-
B	group_1065		hypothetical protein	14	0	27	53	34.1463	100	inf	2.02208e-06	0.00487119	1.10961e-05	-
B	group_1199		hypothetical protein	14	0	27	53	34.1463	100	inf	2.02208e-06	0.00487119	1.10961e-05	-
B	group_1267		hypothetical protein	14	0	27	53	34.1463	100	inf	2.02208e-06	0.00487119	1.10961e-05	-
B	group_1313		Listeria-Bacteroides repeat domain (List_Bact_rpt)	14	0	27	53	34.1463	100	inf	2.02208e-06	0.00487119	1.10961e-05	-
B	group_931		hypothetical protein	14	0	27	53	34.1463	100	inf	2.02208e-06	0.00487119	1.10961e-05	+
B	group_818		AP2 domain protein	14	0	27	53	34.1463	100	inf	2.02208e-06	0.00487119	1.10961e-05	-
B	group_1347		HNH endonuclease	14	0	27	53	34.1463	100	inf	2.02208e-06	0.00487119	1.10961e-05	-
B	group_1252		hypothetical protein	14	0	27	53	34.1463	100	inf	2.02208e-06	0.00487119	1.10961e-05	+
B	group_1168		hypothetical protein	14	0	27	53	34.1463	100	inf	2.02208e-06	0.00487119	1.10961e-05	+
B	group_921		hypothetical protein	14	0	27	53	34.1463	100	inf	2.02208e-06	0.00487119	1.10961e-05	+
B	group_895		hypothetical protein	14	0	27	53	34.1463	100	inf	2.02208e-06	0.00487119	1.10961e-05	-
B	group_1183	menH	2-succinyl-6-hydroxy-2,4-cyclohexadiene-1-carboxylate synthase	14	0	27	53	34.1463	100	inf	2.02208e-06	0.00487119	1.10961e-05	-
B	yxlF_4		putative ABC transporter ATP-binding protein YxlF	14	0	27	53	34.1463	100	inf	2.02208e-06	0.00487119	1.10961e-05	-
B	group_1179	pyrF	Orotidine 5'-phosphate decarboxylase	14	0	27	53	34.1463	100	inf	2.02208e-06	0.00487119	1.10961e-05	-
B	rizA		carbamoyl phosphate synthase-like protein	14	0	27	53	34.1463	100	inf	2.02208e-06	0.00487119	1.10961e-05	-
B	group_1201		Antirestriction protein (ArdA)	14	0	27	53	34.1463	100	inf	2.02208e-06	0.00487119	1.10961e-05	-
B	group_1162		hypothetical protein	14	0	27	53	34.1463	100	inf	2.02208e-06	0.00487119	1.10961e-05	+
B	group_1248		hypothetical protein	14	0	27	53	34.1463	100	inf	2.02208e-06	0.00487119	1.10961e-05	+
B	group_1200		hypothetical protein	14	0	27	53	34.1463	100	inf	2.02208e-06	0.00487119	1.10961e-05	-
B	group_1204		AAA-like domain protein	14	0	27	53	34.1463	100	inf	2.02208e-06	0.00487119	1.10961e-05	-
B	group_1323		hypothetical protein	14	0	27	53	34.1463	100	inf	2.02208e-06	0.00487119	1.10961e-05	-
B	group_870	feaR	Transcriptional activator FeaR	14	0	27	53	34.1463	100	inf	2.02208e-06	0.00487119	1.10961e-05	-
B	group_1342		Cupin domain protein	14	0	27	53	34.1463	100	inf	2.02208e-06	0.00487119	1.10961e-05	-
B	group_1153		hypothetical protein	14	0	27	53	34.1463	100	inf	2.02208e-06	0.00487119	1.10961e-05	+
B	group_1022		hypothetical protein	14	0	27	53	34.1463	100	inf	2.02208e-06	0.00487119	1.10961e-05	-
B	hhaIM		Modification methylase HhaI	14	0	27	53	34.1463	100	inf	2.02208e-06	0.00487119	1.10961e-05	-
B	group_1180		hypothetical protein	14	0	27	53	34.1463	100	inf	2.02208e-06	0.00487119	1.10961e-05	-
B	group_1140		hypothetical protein	14	0	27	53	34.1463	100	inf	2.02208e-06	0.00487119	1.10961e-05	+
B	group_52		Replication initiation and membrane attachment	14	0	27	53	34.1463	100	inf	2.02208e-06	0.00487119	1.10961e-05	+
B	mrr		Mrr restriction system protein	14	0	27	53	34.1463	100	inf	2.02208e-06	0.00487119	1.10961e-05	-
B	group_1031		Reverse transcriptase (RNA-dependent DNA polymerase)	14	0	27	53	34.1463	100	inf	2.02208e-06	0.00487119	1.10961e-05	-
B	group_1100	inlJ_1	Internalin-J precursor	14	0	27	53	34.1463	100	inf	2.02208e-06	0.00487119	1.10961e-05	-
B	group_1023		hypothetical protein	14	0	27	53	34.1463	100	inf	2.02208e-06	0.00487119	1.10961e-05	-
B	group_1028	gatA_2	Glutamyl-tRNA(Gln) amidotransferase subunit A	14	0	27	53	34.1463	100	inf	2.02208e-06	0.00487119	1.10961e-05	-
B	group_932		hypothetical protein	14	0	27	53	34.1463	100	inf	2.02208e-06	0.00487119	1.10961e-05	+
B	inlB_5		Internalin B precursor	14	0	27	53	34.1463	100	inf	2.02208e-06	0.00487119	1.10961e-05	-
B	group_1269		hypothetical protein	14	0	27	53	34.1463	100	inf	2.02208e-06	0.00487119	1.10961e-05	-
B	group_1196		Replication initiation factor	14	0	27	53	34.1463	100	inf	2.02208e-06	0.00487119	1.10961e-05	-
B	group_1045		hypothetical protein	14	0	27	53	34.1463	100	inf	2.02208e-06	0.00487119	1.10961e-05	-
B	licA_5		Lichenan-specific phosphotransferase enzyme IIA component	14	0	27	53	34.1463	100	inf	2.02208e-06	0.00487119	1.10961e-05	-
B	group_1125		hypothetical protein	14	0	27	53	34.1463	100	inf	2.02208e-06	0.00487119	1.10961e-05	-
B	group_918		hypothetical protein	14	0	27	53	34.1463	100	inf	2.02208e-06	0.00487119	1.10961e-05	+
B	group_1344	bin3	Putative transposon Tn552 DNA-invertase bin3	14	0	27	53	34.1463	100	inf	2.02208e-06	0.00487119	1.10961e-05	-
B	group_1212		hypothetical protein	14	0	27	53	34.1463	100	inf	2.02208e-06	0.00487119	1.10961e-05	-
B	group_912		hypothetical protein	14	0	27	53	34.1463	100	inf	2.02208e-06	0.00487119	1.10961e-05	+
B	group_1021		hypothetical protein	14	0	27	53	34.1463	100	inf	2.02208e-06	0.00487119	1.10961e-05	-
B	group_1343		hypothetical protein	14	0	27	53	34.1463	100	inf	2.02208e-06	0.00487119	1.10961e-05	-
B	group_1002		hypothetical protein	14	0	27	53	34.1463	100	inf	2.02208e-06	0.00487119	1.10961e-05	-
B	group_1240		hypothetical protein	14	0	27	53	34.1463	100	inf	2.02208e-06	0.00487119	1.10961e-05	+
B	group_862		hypothetical protein	14	0	27	53	34.1463	100	inf	2.02208e-06	0.00487119	1.10961e-05	-
B	group_1197		hypothetical protein	14	0	27	53	34.1463	100	inf	2.02208e-06	0.00487119	1.10961e-05	-
B	group_1259		hypothetical protein	14	0	27	53	34.1463	100	inf	2.02208e-06	0.00487119	1.10961e-05	-
B	group_896		hypothetical protein	14	0	27	53	34.1463	100	inf	2.02208e-06	0.00487119	1.10961e-05	-
B	group_1107		hypothetical protein	14	0	27	53	34.1463	100	inf	2.02208e-06	0.00487119	1.10961e-05	-
B	group_1041		Gram positive anchor	14	0	27	53	34.1463	100	inf	2.02208e-06	0.00487119	1.10961e-05	-
B	group_1019		hypothetical protein	14	0	27	53	34.1463	100	inf	2.02208e-06	0.00487119	1.10961e-05	-
B	group_1076		hypothetical protein	14	0	27	53	34.1463	100	inf	2.02208e-06	0.00487119	1.10961e-05	-
B	group_1321		hypothetical protein	14	0	27	53	34.1463	100	inf	2.02208e-06	0.00487119	1.10961e-05	-
B	group_1052		VanZ like family protein	14	0	27	53	34.1463	100	inf	2.02208e-06	0.00487119	1.10961e-05	-
B	group_879		hypothetical protein	14	0	27	53	34.1463	100	inf	2.02208e-06	0.00487119	1.10961e-05	-
B	group_1035		hypothetical protein	14	0	27	53	34.1463	100	inf	2.02208e-06	0.00487119	1.10961e-05	-
B	group_917		Helix-turn-helix domain protein	14	0	27	53	34.1463	100	inf	2.02208e-06	0.00487119	1.10961e-05	+
B	pabA_1		Aminodeoxychorismate synthase component 2	14	0	27	53	34.1463	100	inf	2.02208e-06	0.00487119	1.10961e-05	-
B	group_1203		TcpE family protein	14	0	27	53	34.1463	100	inf	2.02208e-06	0.00487119	1.10961e-05	-
B	group_1260		hypothetical protein	14	0	27	53	34.1463	100	inf	2.02208e-06	0.00487119	1.10961e-05	-
B	group_876	pabB	Aminodeoxychorismate synthase component 1	14	0	27	53	34.1463	100	inf	2.02208e-06	0.00487119	1.10961e-05	-
B	group_1108		Lipase (class 3)	14	0	27	53	34.1463	100	inf	2.02208e-06	0.00487119	1.10961e-05	-
B	group_1331		hypothetical protein	14	0	27	53	34.1463	100	inf	2.02208e-06	0.00487119	1.10961e-05	-
B	group_1270		hypothetical protein	14	0	27	53	34.1463	100	inf	2.02208e-06	0.00487119	1.10961e-05	-
B	group_1171		hypothetical protein	14	0	27	53	34.1463	100	inf	2.02208e-06	0.00487119	1.10961e-05	+
B	group_1077		hypothetical protein	14	0	27	53	34.1463	100	inf	2.02208e-06	0.00487119	1.10961e-05	-
B	group_1273	yhfP	Putative quinone oxidoreductase YhfP	14	0	27	53	34.1463	100	inf	2.02208e-06	0.00487119	1.10961e-05	-
B	group_1123		hypothetical protein	14	0	27	53	34.1463	100	inf	2.02208e-06	0.00487119	1.10961e-05	-
B	group_1151		hypothetical protein	14	0	27	53	34.1463	100	inf	2.02208e-06	0.00487119	1.10961e-05	+
B	ftsH_1		ATP-dependent zinc metalloprotease FtsH	14	0	27	53	34.1463	100	inf	2.02208e-06	0.00487119	1.10961e-05	-
B	group_1032		hypothetical protein	14	0	27	53	34.1463	100	inf	2.02208e-06	0.00487119	1.10961e-05	-
B	group_874	dacA_1	D-alanyl-D-alanine carboxypeptidase DacA precursor	14	0	27	53	34.1463	100	inf	2.02208e-06	0.00487119	1.10961e-05	-
B	group_44		Phage holin	14	0	27	53	34.1463	100	inf	2.02208e-06	0.00487119	1.10961e-05	+
B	group_1349		Helix-turn-helix	14	0	27	53	34.1463	100	inf	2.02208e-06	0.00487119	1.10961e-05	-
B	group_1263		SMI1 / KNR4 family protein	14	0	27	53	34.1463	100	inf	2.02208e-06	0.00487119	1.10961e-05	-
B	group_1163		Bacteriophage holin	14	0	27	53	34.1463	100	inf	2.02208e-06	0.00487119	1.10961e-05	+
B	nanE_2		Putative N-acetylmannosamine-6-phosphate 2-epimerase	14	0	27	53	34.1463	100	inf	2.02208e-06	0.00487119	1.10961e-05	-
B	group_815		hypothetical protein	14	0	27	53	34.1463	100	inf	2.02208e-06	0.00487119	1.10961e-05	-
B	group_1001		hypothetical protein	14	0	27	53	34.1463	100	inf	2.02208e-06	0.00487119	1.10961e-05	-
B	cwlA		N-acetylmuramoyl-L-alanine amidase CwlA precursor	14	0	27	53	34.1463	100	inf	2.02208e-06	0.00487119	1.10961e-05	+
B	group_1170		hypothetical protein	14	0	27	53	34.1463	100	inf	2.02208e-06	0.00487119	1.10961e-05	+
B	group_1215		Helix-turn-helix domain protein	14	0	27	53	34.1463	100	inf	2.02208e-06	0.00487119	1.10961e-05	-
B	group_1266		hypothetical protein	14	0	27	53	34.1463	100	inf	2.02208e-06	0.00487119	1.10961e-05	-
B	group_1227		hypothetical protein	14	0	27	53	34.1463	100	inf	2.02208e-06	0.00487119	1.10961e-05	+
B	group_1147		hypothetical protein	14	0	27	53	34.1463	100	inf	2.02208e-06	0.00487119	1.10961e-05	+
B	group_948	aroH	Chorismate mutase AroH	14	0	27	53	34.1463	100	inf	2.02208e-06	0.00487119	1.10961e-05	-
B	group_1150		hypothetical protein	14	0	27	53	34.1463	100	inf	2.02208e-06	0.00487119	1.10961e-05	+
B	group_1098		hypothetical protein	14	0	27	53	34.1463	100	inf	2.02208e-06	0.00487119	1.10961e-05	-
B	group_1185	trpF	N-(5'-phosphoribosyl)anthranilate isomerase	14	0	27	53	34.1463	100	inf	2.02208e-06	0.00487119	1.10961e-05	-
B	group_1195		Gram positive anchor	14	0	27	53	34.1463	100	inf	2.02208e-06	0.00487119	1.10961e-05	-
B	group_1268		Ribonuclease	14	0	27	53	34.1463	100	inf	2.02208e-06	0.00487119	1.10961e-05	-
B	mepM		Murein DD-endopeptidase MepM	14	0	27	53	34.1463	100	inf	2.02208e-06	0.00487119	1.10961e-05	-
B	group_1188		hypothetical protein	14	0	27	53	34.1463	100	inf	2.02208e-06	0.00487119	1.10961e-05	-
B	yigL		Putative phosphatase MPN_427	14	0	27	53	34.1463	100	inf	2.02208e-06	0.00487119	1.10961e-05	-
B	licC_7		Lichenan permease IIC component	14	0	27	53	34.1463	100	inf	2.02208e-06	0.00487119	1.10961e-05	-
B	group_1148		hypothetical protein	14	0	27	53	34.1463	100	inf	2.02208e-06	0.00487119	1.10961e-05	+
B	group_1062	lntA	Listeria nuclear targeted protein A precursor	14	0	27	53	34.1463	100	inf	2.02208e-06	0.00487119	1.10961e-05	-
B	group_1324		hypothetical protein	14	0	27	53	34.1463	100	inf	2.02208e-06	0.00487119	1.10961e-05	-
B	sau3AIR		Type-2 restriction enzyme Sau3AI	14	0	27	53	34.1463	100	inf	2.02208e-06	0.00487119	1.10961e-05	-
B	group_1335		putative transporter	14	0	27	53	34.1463	100	inf	2.02208e-06	0.00487119	1.10961e-05	-
B	group_867	ykfA	putative murein peptide carboxypeptidase	14	0	27	53	34.1463	100	inf	2.02208e-06	0.00487119	1.10961e-05	-
B	group_1146		hypothetical protein	14	0	27	53	34.1463	100	inf	2.02208e-06	0.00487119	1.10961e-05	+
B	ybbH_3		putative HTH-type transcriptional regulator YbbH	14	0	27	53	34.1463	100	inf	2.02208e-06	0.00487119	1.10961e-05	-
B	group_1122		Matrixin	14	0	27	53	34.1463	100	inf	2.02208e-06	0.00487119	1.10961e-05	-
B	group_945		hypothetical protein	14	0	27	53	34.1463	100	inf	2.02208e-06	0.00487119	1.10961e-05	-
B	group_1053		hypothetical protein	14	0	27	53	34.1463	100	inf	2.02208e-06	0.00487119	1.10961e-05	-
B	group_1152		YopX protein	14	0	27	53	34.1463	100	inf	2.02208e-06	0.00487119	1.10961e-05	+
B	group_872	fabG_3	3-oxoacyl-[acyl-carrier-protein] reductase FabG	14	0	27	53	34.1463	100	inf	2.02208e-06	0.00487119	1.10961e-05	-
B	group_969		hypothetical protein	13	0	28	53	31.7073	100	inf	5.84958e-06	0.0140916	2.8468e-05	+
B	group_967		Beta-lactamase superfamily domain protein	13	0	28	53	31.7073	100	inf	5.84958e-06	0.0140916	2.8468e-05	+
B	group_1160		hypothetical protein	13	0	28	53	31.7073	100	inf	5.84958e-06	0.0140916	2.8468e-05	+
B	group_1157		hypothetical protein	13	0	28	53	31.7073	100	inf	5.84958e-06	0.0140916	2.8468e-05	+
B	group_62		hypothetical protein	13	0	28	53	31.7073	100	inf	5.84958e-06	0.0140916	2.8468e-05	+
B	group_986		hypothetical protein	13	0	28	53	31.7073	100	inf	5.84958e-06	0.0140916	2.8468e-05	+
B	group_1155		hypothetical protein	13	0	28	53	31.7073	100	inf	5.84958e-06	0.0140916	2.8468e-05	+
B	group_974		hypothetical protein	13	0	28	53	31.7073	100	inf	5.84958e-06	0.0140916	2.8468e-05	+
B	group_166		hypothetical protein	13	0	28	53	31.7073	100	inf	5.84958e-06	0.0140916	2.8468e-05	-
B	group_966		hypothetical protein	13	0	28	53	31.7073	100	inf	5.84958e-06	0.0140916	2.8468e-05	+
B	group_1161		hypothetical protein	13	0	28	53	31.7073	100	inf	5.84958e-06	0.0140916	2.8468e-05	+
B	group_985		hypothetical protein	13	0	28	53	31.7073	100	inf	5.84958e-06	0.0140916	2.8468e-05	+
B	group_960		hypothetical protein	13	0	28	53	31.7073	100	inf	5.84958e-06	0.0140916	2.8468e-05	+
B	group_982		hypothetical protein	13	0	28	53	31.7073	100	inf	5.84958e-06	0.0140916	2.8468e-05	+
B	group_1159		hypothetical protein	13	0	28	53	31.7073	100	inf	5.84958e-06	0.0140916	2.8468e-05	+
B	group_975		hypothetical protein	13	0	28	53	31.7073	100	inf	5.84958e-06	0.0140916	2.8468e-05	+
B	group_977		hypothetical protein	13	0	28	53	31.7073	100	inf	5.84958e-06	0.0140916	2.8468e-05	+
B	group_1316		PTS system 2-O-a-mannosyl-D-glycerate specific transporter subunit IIABC	13	0	28	53	31.7073	100	inf	5.84958e-06	0.0140916	2.8468e-05	-
B	group_976		hypothetical protein	13	0	28	53	31.7073	100	inf	5.84958e-06	0.0140916	2.8468e-05	+
B	group_981		hypothetical protein	13	0	28	53	31.7073	100	inf	5.84958e-06	0.0140916	2.8468e-05	+
B	group_970		hypothetical protein	13	0	28	53	31.7073	100	inf	5.84958e-06	0.0140916	2.8468e-05	+
B	group_959		hypothetical protein	13	0	28	53	31.7073	100	inf	5.84958e-06	0.0140916	2.8468e-05	+
B	group_980		hypothetical protein	13	0	28	53	31.7073	100	inf	5.84958e-06	0.0140916	2.8468e-05	+
B	group_968		hypothetical protein	13	0	28	53	31.7073	100	inf	5.84958e-06	0.0140916	2.8468e-05	+
B	group_971		hypothetical protein	13	0	28	53	31.7073	100	inf	5.84958e-06	0.0140916	2.8468e-05	+
B	group_1156		ASCH domain protein	13	0	28	53	31.7073	100	inf	5.84958e-06	0.0140916	2.8468e-05	+
B	group_1158	ssb_2	Single-stranded DNA-binding protein ssb	13	0	28	53	31.7073	100	inf	5.84958e-06	0.0140916	2.8468e-05	+
B	group_1154		hypothetical protein	13	0	28	53	31.7073	100	inf	5.84958e-06	0.0140916	2.8468e-05	+
B	group_979		YopX protein	13	0	28	53	31.7073	100	inf	5.84958e-06	0.0140916	2.8468e-05	+
B	group_978		hypothetical protein	13	0	28	53	31.7073	100	inf	5.84958e-06	0.0140916	2.8468e-05	+
B	group_962		hypothetical protein	13	0	28	53	31.7073	100	inf	5.84958e-06	0.0140916	2.8468e-05	+
B	group_965		hypothetical protein	13	0	28	53	31.7073	100	inf	5.84958e-06	0.0140916	2.8468e-05	+
B	group_961		hypothetical protein	13	0	28	53	31.7073	100	inf	5.84958e-06	0.0140916	2.8468e-05	+
B	group_963		hypothetical protein	13	0	28	53	31.7073	100	inf	5.84958e-06	0.0140916	2.8468e-05	+
B	group_972		hypothetical protein	13	0	28	53	31.7073	100	inf	5.84958e-06	0.0140916	2.8468e-05	+
B	group_973		hypothetical protein	13	0	28	53	31.7073	100	inf	5.84958e-06	0.0140916	2.8468e-05	+
B	group_1253		hypothetical protein	12	0	29	53	29.2683	100	inf	1.65402e-05	0.0398454	6.78796e-05	+
B	group_1254		hypothetical protein	12	0	29	53	29.2683	100	inf	1.65402e-05	0.0398454	6.78796e-05	+
B	group_306	spkB_2	Serine/threonine-protein kinase B	12	0	29	53	29.2683	100	inf	1.65402e-05	0.0398454	6.78796e-05	+
C	group_2255		hypothetical protein	18	0	0	76	100	100	inf	1.11017e-19	2.67441e-16	6.0782e-18	+
C	yhdJ		DNA adenine methyltransferase YhdJ	18	0	0	76	100	100	inf	1.11017e-19	2.67441e-16	6.0782e-18	+
C	group_2232		hypothetical protein	18	0	0	76	100	100	inf	1.11017e-19	2.67441e-16	6.0782e-18	+
C	group_2269		hypothetical protein	18	0	0	76	100	100	inf	1.11017e-19	2.67441e-16	6.0782e-18	+
C	group_2256		hypothetical protein	18	0	0	76	100	100	inf	1.11017e-19	2.67441e-16	6.0782e-18	+
C	group_2245		hypothetical protein	18	0	0	76	100	100	inf	1.11017e-19	2.67441e-16	6.0782e-18	+
C	group_2258		hypothetical protein	18	0	0	76	100	100	inf	1.11017e-19	2.67441e-16	6.0782e-18	+
C	group_2249		VRR-NUC domain protein	18	0	0	76	100	100	inf	1.11017e-19	2.67441e-16	6.0782e-18	+
C	mboIIM		Modification methylase MboII	18	0	0	76	100	100	inf	1.11017e-19	2.67441e-16	6.0782e-18	+
C	group_2238		RNA polymerase sigma factor	18	0	0	76	100	100	inf	1.11017e-19	2.67441e-16	6.0782e-18	+
C	group_2270		hypothetical protein	18	0	0	76	100	100	inf	1.11017e-19	2.67441e-16	6.0782e-18	+
C	group_2262		gp58-like protein	18	0	0	76	100	100	inf	1.11017e-19	2.67441e-16	6.0782e-18	+
C	group_2259		hypothetical protein	18	0	0	76	100	100	inf	1.11017e-19	2.67441e-16	6.0782e-18	+
C	tnpR_2		Transposon Tn3 resolvase	18	0	0	76	100	100	inf	1.11017e-19	2.67441e-16	6.0782e-18	+
C	group_2268		hypothetical protein	18	0	0	76	100	100	inf	1.11017e-19	2.67441e-16	6.0782e-18	+
C	group_2237		hypothetical protein	18	0	0	76	100	100	inf	1.11017e-19	2.67441e-16	6.0782e-18	+
C	group_2266		hypothetical protein	18	0	0	76	100	100	inf	1.11017e-19	2.67441e-16	6.0782e-18	+
C	group_254		Alpha/beta hydrolase family protein	18	0	0	76	100	100	inf	1.11017e-19	2.67441e-16	6.0782e-18	-
C	group_2264		hypothetical protein	18	0	0	76	100	100	inf	1.11017e-19	2.67441e-16	6.0782e-18	+
C	group_2230		putative methyltransferase	18	0	0	76	100	100	inf	1.11017e-19	2.67441e-16	6.0782e-18	+
C	group_2244		Phage regulatory protein Rha (Phage_pRha)	18	0	0	76	100	100	inf	1.11017e-19	2.67441e-16	6.0782e-18	+
C	group_2246		hypothetical protein	18	0	0	76	100	100	inf	1.11017e-19	2.67441e-16	6.0782e-18	+
C	group_2241		PD-(D/E)XK nuclease superfamily protein	18	0	0	76	100	100	inf	1.11017e-19	2.67441e-16	6.0782e-18	+
C	group_2242		hypothetical protein	18	0	0	76	100	100	inf	1.11017e-19	2.67441e-16	6.0782e-18	+
C	polA_1		DNA polymerase I, thermostable	18	0	0	76	100	100	inf	1.11017e-19	2.67441e-16	6.0782e-18	+
C	group_2257		Phage head-tail joining protein	18	0	0	76	100	100	inf	1.11017e-19	2.67441e-16	6.0782e-18	+
C	group_2251		hypothetical protein	18	0	0	76	100	100	inf	1.11017e-19	2.67441e-16	6.0782e-18	+
C	group_2263		N-acetyl-anhydromuranmyl-L-alanine amidase	18	0	0	76	100	100	inf	1.11017e-19	2.67441e-16	6.0782e-18	+
C	group_2240		hypothetical protein	18	0	0	76	100	100	inf	1.11017e-19	2.67441e-16	6.0782e-18	+
C	group_2261		Phage tail protein	18	0	0	76	100	100	inf	1.11017e-19	2.67441e-16	6.0782e-18	+
C	group_2236		hypothetical protein	18	0	0	76	100	100	inf	1.11017e-19	2.67441e-16	6.0782e-18	+
C	group_2234		Helix-turn-helix	18	0	0	76	100	100	inf	1.11017e-19	2.67441e-16	6.0782e-18	+
C	group_2260		hypothetical protein	18	0	0	76	100	100	inf	1.11017e-19	2.67441e-16	6.0782e-18	+
C	group_2229		hypothetical protein	18	0	0	76	100	100	inf	1.11017e-19	2.67441e-16	6.0782e-18	+
C	group_2248		hypothetical protein	18	0	0	76	100	100	inf	1.11017e-19	2.67441e-16	6.0782e-18	+
C	group_2247		hypothetical protein	18	0	0	76	100	100	inf	1.11017e-19	2.67441e-16	6.0782e-18	+
C	group_2252		HNH endonuclease	18	0	0	76	100	100	inf	1.11017e-19	2.67441e-16	6.0782e-18	+
C	group_2265		hypothetical protein	18	0	0	76	100	100	inf	1.11017e-19	2.67441e-16	6.0782e-18	+
C	group_2239		hypothetical protein	18	0	0	76	100	100	inf	1.11017e-19	2.67441e-16	6.0782e-18	+
C	group_2253		S-adenosylmethionine synthetase	18	0	0	76	100	100	inf	1.11017e-19	2.67441e-16	6.0782e-18	+
C	group_2233		hypothetical protein	18	0	0	76	100	100	inf	1.11017e-19	2.67441e-16	6.0782e-18	+
C	group_2271		hypothetical protein	18	0	0	76	100	100	inf	1.11017e-19	2.67441e-16	6.0782e-18	+
C	group_2250		hypothetical protein	18	0	0	76	100	100	inf	1.11017e-19	2.67441e-16	6.0782e-18	+
C	group_2235		chromosome segregation protein	18	0	0	76	100	100	inf	1.11017e-19	2.67441e-16	6.0782e-18	+
C	group_813		Phage terminase, small subunit	18	1	0	75	100	98.6842	inf	2.10933e-18	5.08137e-15	8.46895e-17	+
C	group_805		hypothetical protein	18	1	0	75	100	98.6842	inf	2.10933e-18	5.08137e-15	8.46895e-17	+
C	group_810		Phage Terminase	18	1	0	75	100	98.6842	inf	2.10933e-18	5.08137e-15	8.46895e-17	+
C	group_2186		Phage gp6-like head-tail connector protein	18	1	0	75	100	98.6842	inf	2.10933e-18	5.08137e-15	8.46895e-17	+
C	group_2188	clpP1	ATP-dependent Clp protease proteolytic subunit 1	18	1	0	75	100	98.6842	inf	2.10933e-18	5.08137e-15	8.46895e-17	+
C	group_812		hypothetical protein	18	1	0	75	100	98.6842	inf	2.10933e-18	5.08137e-15	8.46895e-17	+
C	group_811		hypothetical protein	18	1	0	75	100	98.6842	inf	2.10933e-18	5.08137e-15	8.46895e-17	+
C	group_2178		Holin family protein	18	1	0	75	100	98.6842	inf	2.10933e-18	5.08137e-15	8.46895e-17	+
C	group_2183		hypothetical protein	18	1	0	75	100	98.6842	inf	2.10933e-18	5.08137e-15	8.46895e-17	+
C	group_806	smc_3	Chromosome partition protein Smc	18	1	0	75	100	98.6842	inf	2.10933e-18	5.08137e-15	8.46895e-17	+
C	group_807		hypothetical protein	18	1	0	75	100	98.6842	inf	2.10933e-18	5.08137e-15	8.46895e-17	+
C	group_809		Phage portal protein	18	1	0	75	100	98.6842	inf	2.10933e-18	5.08137e-15	8.46895e-17	+
C	group_2179		hypothetical protein	18	1	0	75	100	98.6842	inf	2.10933e-18	5.08137e-15	8.46895e-17	+
C	group_2187		Phage capsid family protein	18	1	0	75	100	98.6842	inf	2.10933e-18	5.08137e-15	8.46895e-17	+
C	group_808		hypothetical protein	18	1	0	75	100	98.6842	inf	2.10933e-18	5.08137e-15	8.46895e-17	+
